# Supplementary material for: Beyond commensalism: genomic insights into micrococcin P1-producing Staphylococcus chromogenes
Source: mSphere. 2025 Nov 24;10(12):e00733-25. doi: 10.1128/msphere.00733-25 (PMC12724294; doi:10.1128/msphere.00733-25)
Supplement: Supplemental Tables, part II — Tables S2, S3, S6, S7, S8, S10, S11, S12, and S14. [file msphere.00733-25-s0004.xlsx]

## Sheet: Table S2
Table S2. List of Staphylococcus chromogenes strains with whole genome sequences from NCBI database. ATCC 43764, CCM 3387, DSM 20454, and NCTC 10530 represent different culture collection designations of the same strain. NA, not available.
Species	GenBank accession no.	Strain/Isolate	Total Sequence Length	Assembly Level	BioSample	BioProject	Location	Host	Host health status
Staphylococcus chromogenes	GCA_014635745.1	CCM 3387	2278936	Scaffold	SAMD00244877	PRJDB10511	NA	Pig	NA
Staphylococcus chromogenes	GCA_900458195.1	NCTC10530	2310776	Contig	SAMEA3518015	PRJEB6403	NA	Pig	NA
Staphylococcus chromogenes	GCA_030971545.1	NNSch 2386	2459241	Scaffold	SAMN37120351	PRJNA1008453	Russia	Cattle	NA
Staphylococcus chromogenes	GCA_031846615.1	ST161	2434252	Contig	SAMN37429359	PRJNA1018240	South Africa: Cape Town	Pig	NA
Staphylococcus chromogenes	GCA_031847015.1	ST156	2337974	Contig	SAMN37429340	PRJNA1018240	South Africa: Cape Town	Pig	NA
Staphylococcus chromogenes	GCA_031846665.1	ST159	2337691	Contig	SAMN37429355	PRJNA1018240	South Africa: Cape Town	Pig	NA
Staphylococcus chromogenes	GCA_031846705.1	ST151	2343140	Contig	SAMN37429354	PRJNA1018240	South Africa: Cape Town	Pig	NA
Staphylococcus chromogenes	GCA_031846755.1	ST160	2307655	Contig	SAMN37429353	PRJNA1018240	South Africa: Cape Town	Pig	NA
Staphylococcus chromogenes	GCA_031846785.1	ST158	2352050	Contig	SAMN37429356	PRJNA1018240	South Africa: Cape Town	Pig	NA
Staphylococcus chromogenes	GCA_031846675.1	ST157	2296366	Contig	SAMN37429357	PRJNA1018240	South Africa: Cape Town	Pig	NA
Staphylococcus chromogenes	GCA_031846935.1	ST155	2342193	Contig	SAMN37429343	PRJNA1018240	South Africa: Cape Town	Pig	NA
Staphylococcus chromogenes	GCA_031846725.1	ST150	2272030	Contig	SAMN37429358	PRJNA1018240	South Africa: Cape Town	Pig	NA
Staphylococcus chromogenes	GCA_031846995.1	ST154	2364429	Contig	SAMN37429341	PRJNA1018240	South Africa: Cape Town	Pig	NA
Staphylococcus chromogenes	GCA_031847035.1	ST152	2265120	Contig	SAMN37429339	PRJNA1018240	South Africa: Cape Town	Pig	NA
Staphylococcus chromogenes	GCA_031846975.1	ST153	2318088	Contig	SAMN37429342	PRJNA1018240	South Africa: Cape Town	Pig	NA
Staphylococcus chromogenes	GCA_047528435.1	PS2Phumoskin1	2307260	Scaffold	SAMN46432922	PRJNA1021388	China: Guangzhou	Human	NA
Staphylococcus chromogenes	GCA_041020925.1	B9	2317176	Contig	SAMN42156952	PRJNA1129503	Brazil: So Paulo	Cattle	NA
Staphylococcus chromogenes	GCA_041020965.1	B7	2309686	Contig	SAMN42156950	PRJNA1129503	Brazil: So Paulo	Cattle	NA
Staphylococcus chromogenes	GCA_041020975.1	B8	2309686	Contig	SAMN42156951	PRJNA1129503	Brazil: So Paulo	Cattle	NA
Staphylococcus chromogenes	GCA_041020945.1	B11	2480300	Contig	SAMN42156954	PRJNA1129503	Brazil: Santa Catarina	Cattle	NA
Staphylococcus chromogenes	GCA_041020875.1	B15	2315140	Contig	SAMN42156958	PRJNA1129503	Brazil: Gois	Cattle	NA
Staphylococcus chromogenes MU 970	GCA_000696815.1	MU 970	2344537	Contig	SAMN02739851	PRJNA172066	USA: Columbia, MO	Cattle	NA
Staphylococcus chromogenes	GCA_002901945.1	NCTC 10530	2276768	Scaffold	SAMN05978023	PRJNA339206	United Kingdom: London	Pig	NA
Staphylococcus chromogenes	GCA_003036365.1	SNUC 1344	2299735	Contig	SAMN06172904	PRJNA342349	Canada: Ontario	Cattle	Clinical mastitis
Staphylococcus chromogenes	GCA_003040255.1	SNUC 1350	2298525	Contig	SAMN06172906	PRJNA342349	Canada: Ontario	Cattle	Clinical mastitis
Staphylococcus chromogenes	GCA_003036375.1	SNUC 1369	2294780	Contig	SAMN06172910	PRJNA342349	Canada: Alberta	Cattle	Clinical mastitis
Staphylococcus chromogenes	GCA_003578465.1	SNUC 1387	2322159	Contig	SAMN06172917	PRJNA342349	Canada: Alberta	Cattle	Clinical mastitis
Staphylococcus chromogenes	GCA_003036405.1	SNUC 1341	2265099	Contig	SAMN06172903	PRJNA342349	Canada: Ontario	Cattle	Clinical mastitis
Staphylococcus chromogenes	GCA_003040055.1	SNUC 4613	2323362	Contig	SAMN06172939	PRJNA342349	Canada: Ontario	Cattle	Subclinical mastitis
Staphylococcus chromogenes	GCA_003036025.1	SNUC 4584	2306987	Contig	SAMN06172947	PRJNA342349	Canada: Ontario	Cattle	Subclinical mastitis
Staphylococcus chromogenes	GCA_003040275.1	SNUC 1339	2311384	Contig	SAMN06172902	PRJNA342349	Canada: Ontario	Cattle	Clinical mastitis
Staphylococcus chromogenes	GCA_003040515.1	SNUC 4	2341362	Contig	SAMN06172865	PRJNA342349	Canada: Alberta	Cattle	Subclinical mastitis
Staphylococcus chromogenes	GCA_003040435.1	SNUC 129	2343622	Contig	SAMN06172876	PRJNA342349	Canada: Alberta	Cattle	Subclinical mastitis
Staphylococcus chromogenes	GCA_003040235.1	SNUC 1351	2321532	Contig	SAMN06172907	PRJNA342349	Canada: Ontario	Cattle	Clinical mastitis
Staphylococcus chromogenes	GCA_003578495.1	SNUC 1348	2368728	Contig	SAMN06172905	PRJNA342349	Canada: Ontario	Cattle	Clinical mastitis
Staphylococcus chromogenes	GCA_003578435.1	SNUC 3912	2382376	Contig	SAMN06172935	PRJNA342349	Canada: Ontario	Cattle	Subclinical mastitis
Staphylococcus chromogenes	GCA_003578265.1	SNUC 1386	2362855	Contig	SAMN06172916	PRJNA342349	Canada: Ontario	Cattle	Clinical mastitis
Staphylococcus chromogenes	GCA_003039795.1	SNUC 105	2301023	Contig	SAMN06172871	PRJNA342349	Canada: Alberta	Cattle	Subclinical mastitis
Staphylococcus chromogenes	GCA_003578485.1	SNUC 1376	2280142	Contig	SAMN06172913	PRJNA342349	Canada: Ontario	Cattle	Clinical mastitis
Staphylococcus chromogenes	GCA_003043035.1	SNUC 6	2302467	Contig	SAMN06172866	PRJNA342349	Canada: Alberta	Cattle	Subclinical mastitis
Staphylococcus chromogenes	GCA_003036285.1	SNUC 2579	2272423	Contig	SAMN06172930	PRJNA342349	Canada: Quebec	Cattle	Subclinical mastitis
Staphylococcus chromogenes	GCA_003039815.1	SNUC 104	2376116	Contig	SAMN06172870	PRJNA342349	Canada: Alberta	Cattle	Subclinical mastitis
Staphylococcus chromogenes	GCA_003040095.1	SNUC 2109	2306989	Contig	SAMN06172925	PRJNA342349	Canada: Quebec	Cattle	Subclinical mastitis
Staphylococcus chromogenes	GCA_003039615.1	SNUC 544	2320835	Contig	SAMN06172887	PRJNA342349	Canada: Alberta	Cattle	Clinical mastitis
Staphylococcus chromogenes	GCA_003578295.1	SNUC 1373	2230212	Contig	SAMN06172911	PRJNA342349	Canada: Ontario	Cattle	Clinical mastitis
Staphylococcus chromogenes	GCA_003039695.1	SNUC 235	2253881	Contig	SAMN06172880	PRJNA342349	Canada: Alberta	Cattle	Subclinical mastitis
Staphylococcus chromogenes	GCA_003040335.1	SNUC 1063	2339668	Contig	SAMN06172895	PRJNA342349	Canada: Ontario	Cattle	Subclinical mastitis
Staphylococcus chromogenes	GCA_003036245.1	SNUC 3611	2269670	Contig	SAMN06172933	PRJNA342349	Canada: Atlantic	Cattle	Subclinical mastitis
Staphylococcus chromogenes	GCA_003039535.1	SNUC 1062	2323190	Contig	SAMN06172894	PRJNA342349	Canada: Ontario	Cattle	Subclinical mastitis
Staphylococcus chromogenes	GCA_003040455.1	SNUC 107	2301246	Contig	SAMN06172872	PRJNA342349	Canada: Alberta	Cattle	Subclinical mastitis
Staphylococcus chromogenes	GCA_003036305.1	SNUC 2460	2291877	Contig	SAMN06172927	PRJNA342349	Canada: Atlantic	Cattle	Subclinical mastitis
Staphylococcus chromogenes	GCA_003039575.1	SNUC 859	2346321	Contig	SAMN06172891	PRJNA342349	Canada: Ontario	Cattle	Subclinical mastitis
Staphylococcus chromogenes	GCA_003036155.1	SNUC 4192	2233663	Contig	SAMN06172937	PRJNA342349	Canada: Ontario	Cattle	Subclinical mastitis
Staphylococcus chromogenes	GCA_003039555.1	SNUC 1015	2275620	Contig	SAMN06172892	PRJNA342349	Canada: Ontario	Cattle	Clinical mastitis
Staphylococcus chromogenes	GCA_003039675.1	SNUC 255	2320517	Contig	SAMN06172881	PRJNA342349	Canada: Alberta	Cattle	Subclinical mastitis
Staphylococcus chromogenes	GCA_003036205.1	SNUC 3885	2325518	Contig	SAMN06172934	PRJNA342349	Canada: Ontario	Cattle	Subclinical mastitis
Staphylococcus chromogenes	GCA_003039755.1	SNUC 114	2292203	Contig	SAMN06172874	PRJNA342349	Canada: Alberta	Cattle	Subclinical mastitis
Staphylococcus chromogenes	GCA_003578215.1	SNUC 1603	2364145	Contig	SAMN06172922	PRJNA342349	Canada: Ontario	Cattle	Subclinical mastitis
Staphylococcus chromogenes	GCA_003039515.1	SNUC 1139	2307631	Contig	SAMN06172896	PRJNA342349	Canada: Quebec	Cattle	Subclinical mastitis
Staphylococcus chromogenes	GCA_003578535.1	SNUC 1031	2407142	Contig	SAMN06172893	PRJNA342349	Canada: Ontario	Cattle	Subclinical mastitis
Staphylococcus chromogenes	GCA_003039455.1	SNUC 1328	2262532	Contig	SAMN06172901	PRJNA342349	Canada: Ontario	Cattle	Clinical mastitis
Staphylococcus chromogenes	GCA_003036035.1	SNUC 5997	2278425	Contig	SAMN06172944	PRJNA342349	Canada: Atlantic	Cattle	Subclinical mastitis
Staphylococcus chromogenes	GCA_003036215.1	SNUC 2899	2328216	Contig	SAMN06172931	PRJNA342349	Canada: Atlantic	Cattle	Subclinical mastitis
Staphylococcus chromogenes	GCA_003040035.1	SNUC 6071	2306442	Contig	SAMN06172945	PRJNA342349	Canada: Atlantic	Cattle	Subclinical mastitis
Staphylococcus chromogenes	GCA_003039775.1	SNUC 110	2309112	Contig	SAMN06172873	PRJNA342349	Canada: Alberta	Cattle	Subclinical mastitis
Staphylococcus chromogenes	GCA_003036105.1	SNUC 5079	2370316	Contig	SAMN06172941	PRJNA342349	Canada: Quebec	Cattle	Subclinical mastitis
Staphylococcus chromogenes	GCA_003040195.1	SNUC 1363	2456424	Contig	SAMN06172909	PRJNA342349	Canada: Alberta	Cattle	Clinical mastitis
Staphylococcus chromogenes	GCA_003040475.1	SNUC 91	2321481	Contig	SAMN06172869	PRJNA342349	Canada: Alberta	Cattle	Subclinical mastitis
Staphylococcus chromogenes	GCA_003039655.1	SNUC 265	2384669	Contig	SAMN06172882	PRJNA342349	Canada: Alberta	Cattle	Clinical mastitis
Staphylococcus chromogenes	GCA_003036325.1	SNUC 2458	2301017	Contig	SAMN06172926	PRJNA342349	Canada: Atlantic	Cattle	Subclinical mastitis
Staphylococcus chromogenes	GCA_003036265.1	SNUC 3095	2326031	Contig	SAMN06172932	PRJNA342349	Canada: Ontario	Cattle	Subclinical mastitis
Staphylococcus chromogenes	GCA_003578325.1	SNUC 578	2320010	Contig	SAMN06172888	PRJNA342349	Canada: Alberta	Cattle	Subclinical mastitis
Staphylococcus chromogenes	GCA_003040295.1	SNUC 1321	2336620	Contig	SAMN06172900	PRJNA342349	Canada: Atlantic	Cattle	Clinical mastitis
Staphylococcus chromogenes	GCA_003040075.1	SNUC 2487	2268562	Contig	SAMN06172929	PRJNA342349	Canada: Atlantic	Cattle	Subclinical mastitis
Staphylococcus chromogenes	GCA_003040175.1	SNUC 1374	2315145	Contig	SAMN06172912	PRJNA342349	Canada: Atlantic	Cattle	Clinical mastitis
Staphylococcus chromogenes	GCA_003040155.1	SNUC 1381	2271218	Contig	SAMN06172915	PRJNA342349	Canada: Quebec	Cattle	Clinical mastitis
Staphylococcus chromogenes	GCA_003036135.1	SNUC 4199	2231382	Contig	SAMN06172938	PRJNA342349	Canada: Ontario	Cattle	Subclinical mastitis
Staphylococcus chromogenes	GCA_003036185.1	SNUC 4042	2324296	Contig	SAMN06172936	PRJNA342349	Canada: Ontario	Cattle	Subclinical mastitis
Staphylococcus chromogenes	GCA_003578185.1	SNUC 1776	2250281	Contig	SAMN06172923	PRJNA342349	Canada: Ontario	Cattle	Subclinical mastitis
Staphylococcus chromogenes	GCA_003578585.1	SNUC 335	2227626	Contig	SAMN06172884	PRJNA342349	Canada: Alberta	Cattle	Subclinical mastitis
Staphylococcus chromogenes	GCA_003036085.1	SNUC 5978	2345896	Contig	SAMN06172943	PRJNA342349	Canada: Atlantic	Cattle	Subclinical mastitis
Staphylococcus chromogenes	GCA_003040015.1	SNUC 1015.1	2276835	Contig	SAMN06172946	PRJNA342349	Canada: Ontario	Cattle	Clinical mastitis
Staphylococcus chromogenes	GCA_003036345.1	SNUC 1415	2276884	Contig	SAMN06172919	PRJNA342349	Canada: Atlantic	Cattle	Subclinical mastitis
Staphylococcus chromogenes	GCA_003040355.1	SNUC 803	2286892	Contig	SAMN06172890	PRJNA342349	Canada: Ontario	Cattle	Subclinical mastitis
Staphylococcus chromogenes	GCA_003039595.1	SNUC 744	2344809	Contig	SAMN06172889	PRJNA342349	Canada: Alberta	Cattle	Subclinical mastitis
Staphylococcus chromogenes	GCA_003040135.1	SNUC 1445	2372764	Contig	SAMN06172920	PRJNA342349	Canada: Atlantic	Cattle	Subclinical mastitis
Staphylococcus chromogenes	GCA_003039735.1	SNUC 126	2341454	Contig	SAMN06172875	PRJNA342349	Canada: Alberta	Cattle	Subclinical mastitis
Staphylococcus chromogenes	GCA_003036065.1	SNUC 5084	2309555	Contig	SAMN06172942	PRJNA342349	Canada: Quebec	Cattle	Subclinical mastitis
Staphylococcus chromogenes	GCA_003036125.1	SNUC 4619	2327135	Contig	SAMN06172940	PRJNA342349	Canada: Ontario	Cattle	Subclinical mastitis
Staphylococcus chromogenes	GCA_003578545.1	SNUC 429	2363128	Contig	SAMN06172885	PRJNA342349	Canada: Alberta	Cattle	Subclinical mastitis
Staphylococcus chromogenes	GCA_003040395.1	SNUC 133	2364790	Contig	SAMN06172878	PRJNA342349	Canada: Alberta	Cattle	Subclinical mastitis
Staphylococcus chromogenes	GCA_003039635.1	SNUC 505	2304652	Contig	SAMN06172886	PRJNA342349	Canada: Alberta	Cattle	Subclinical mastitis
Staphylococcus chromogenes	GCA_003039715.1	SNUC 134	2315875	Contig	SAMN06172879	PRJNA342349	Canada: Alberta	Cattle	Subclinical mastitis
Staphylococcus chromogenes	GCA_003040495.1	SNUC 65	2334856	Contig	SAMN06172868	PRJNA342349	Canada: Alberta	Cattle	Subclinical mastitis
Staphylococcus chromogenes	GCA_003040115.1	SNUC 2004	2284377	Contig	SAMN06172924	PRJNA342349	Canada: Alberta	Cattle	Subclinical mastitis
Staphylococcus chromogenes	GCA_003578175.1	SNUC 2476	2329952	Contig	SAMN06172928	PRJNA342349	Canada: Atlantic	Cattle	Subclinical mastitis
Staphylococcus chromogenes	GCA_003039835.1	SNUC 24	2352853	Contig	SAMN06172867	PRJNA342349	Canada: Alberta	Cattle	Subclinical mastitis
Staphylococcus chromogenes	GCA_003040415.1	SNUC 132	2333758	Contig	SAMN06172877	PRJNA342349	Canada: Alberta	Cattle	Subclinical mastitis
Staphylococcus chromogenes	GCA_003578285.1	SNUC 1379	2266227	Contig	SAMN06172914	PRJNA342349	Canada: Atlantic	Cattle	Clinical mastitis
Staphylococcus chromogenes	GCA_003040215.1	SNUC 1362	2302011	Contig	SAMN06172908	PRJNA342349	Canada: Atlantic	Cattle	Clinical mastitis
Staphylococcus chromogenes	GCA_003040375.1	SNUC 277	2283263	Contig	SAMN06172883	PRJNA342349	Canada: Alberta	Cattle	Subclinical mastitis
Staphylococcus chromogenes	GCA_003039435.1	SNUC 1405	2305964	Contig	SAMN06172918	PRJNA342349	Canada: Ontario	Cattle	Subclinical mastitis
Staphylococcus chromogenes	GCA_003578225.1	SNUC 1508	2412083	Contig	SAMN06172921	PRJNA342349	Canada: Alberta	Cattle	Subclinical mastitis
Staphylococcus chromogenes	GCA_003578525.1	SNUC 1158	2296423	Contig	SAMN06172897	PRJNA342349	Canada: Atlantic	Cattle	Subclinical mastitis
Staphylococcus chromogenes	GCA_003039495.1	SNUC 1318	2301241	Contig	SAMN06172899	PRJNA342349	Canada: Atlantic	Cattle	Clinical mastitis
Staphylococcus chromogenes	GCA_003040315.1	SNUC 1261	2312972	Contig	SAMN06172898	PRJNA342349	Canada: Atlantic	Cattle	Subclinical mastitis
Staphylococcus chromogenes	GCA_002994225.1	121	2273453	Contig	SAMN06141063	PRJNA357351	Finland: Helsinki	Cattle	NA
Staphylococcus chromogenes	GCA_002994195.1	92	2296439	Contig	SAMN06141061	PRJNA357351	Finland: Helsinki	Cattle	NA
Staphylococcus chromogenes	GCA_002994245.1	117	2272273	Contig	SAMN06141075	PRJNA357351	Finland: Helsinki	Cattle	NA
Staphylococcus chromogenes	GCA_002994305.1	22	2300754	Contig	SAMN06142920	PRJNA357351	Finland: Helsinki	Cattle	NA
Staphylococcus chromogenes	GCA_002994065.1	101	2310830	Contig	SAMN06141062	PRJNA357351	Finland: Helsinki	Cattle	NA
Staphylococcus chromogenes	GCA_002994265.1	38	2341593	Contig	SAMN06142918	PRJNA357351	Finland: Helsinki	Cattle	NA
Staphylococcus chromogenes	GCA_002994285.1	72	2322098	Contig	SAMN06142921	PRJNA357351	Finland: Helsinki	Cattle	NA
Staphylococcus chromogenes	GCA_002994185.1	46	2211516	Contig	SAMN06141059	PRJNA357351	Finland: Helsinki	Cattle	NA
Staphylococcus chromogenes	GCA_007814525.1	17A	2394574	Complete Genome	SAMN09714428	PRJNA482667	Brazil	Buffalo	Healthy
Staphylococcus chromogenes	GCA_007813835.1	20B	2424566	Complete Genome	SAMN09714506	PRJNA482667	Brazil	Buffalo	NA
Staphylococcus chromogenes	GCA_007814955.1	34B	2369172	Complete Genome	SAMN09714551	PRJNA482667	Brazil	Buffalo	NA
Staphylococcus chromogenes	GCA_005048075.1	S48	2392851	Contig	SAMN11456258	PRJNA533291	Canada:Lethbridge	Cattle	NA
Staphylococcus chromogenes	GCA_007004205.1	SDA1	2279093	Contig	SAMN12211899	PRJNA552487	USA: New Mexico, Sevilleta Desert	Desert soil	NA
Staphylococcus chromogenes	GCA_011466875.1	1401	2478658	Complete Genome	SAMN13231957	PRJNA553673	USA: University of Arkansas Poultry Research Farm	Chicken	Lameness
Staphylococcus chromogenes	GCA_021367575.1	Ani-GT-038	2313898	Contig	SAMN19114542	PRJNA609060	Belgium:Ghent	Cattle	NA
Staphylococcus chromogenes	GCA_021367595.1	Ani-GT-041	2349267	Contig	SAMN19114543	PRJNA609060	Belgium:Ghent	Cattle	NA
Staphylococcus chromogenes	GCA_021367705.1	8383-1	2316340	Contig	SAMN19114534	PRJNA609060	Norway	Cattle	NA
Staphylococcus chromogenes	GCA_021366775.1	Ani-LG-072	2310759	Contig	SAMN19114583	PRJNA609060	Belgium:Liege	Cattle	NA
Staphylococcus chromogenes	GCA_021367745.1	8317-4	2297555	Contig	SAMN19114533	PRJNA609060	Norway	Cattle	NA
Staphylococcus chromogenes	GCA_021366735.1	Ani-LG-096	2371815	Contig	SAMN19114585	PRJNA609060	Belgium:Liege	Cattle	NA
Staphylococcus chromogenes	GCA_017775145.1	ATCC 43764	2274307	Contig	SAMN14848453	PRJNA630769	Canada:London	Pig	NA
Staphylococcus chromogenes	GCA_021191015.1	KM313	2330864	Contig	SAMN21849945	PRJNA636233	India: Karnataka	Cattle	NA
Staphylococcus chromogenes	GCA_035792115.1	Gar RS 3	2340033	Contig	SAMN29049798	PRJNA636233	India: Guwahati, Garchuk Assam	Goat	NA
Staphylococcus chromogenes	GCA_035792075.1	Gar RS 4	2379964	Contig	SAMN29049800	PRJNA636233	India: Guwahati, Garchuk Assam	Goat	NA
Staphylococcus chromogenes	GCA_021191455.1	E47MOW	2352648	Contig	SAMN21849937	PRJNA636233	India: Karnataka	Cattle	NA
Staphylococcus chromogenes	GCA_021191315.1	KM186	2337680	Contig	SAMN21849938	PRJNA636233	India: Karnataka	Cattle	NA
Staphylococcus chromogenes	GCA_035794115.1	Sil RS 8	2361012	Contig	SAMN29049698	PRJNA636233	India: Guwahati, Silagrant Assam	Cattle	NA
Staphylococcus chromogenes	GCA_021189775.1	G29	2413311	Contig	SAMN20568242	PRJNA636233	India: Assam, Guwahati	Cattle	NA
Staphylococcus chromogenes	GCA_015355295.1	SC17	2488520	Scaffold	SAMN15643672	PRJNA648661	China	Chicken	NA
Staphylococcus chromogenes	GCA_015355155.1	SC23	2424470	Scaffold	SAMN15643678	PRJNA648661	China	Chicken	NA
Staphylococcus chromogenes	GCA_015355235.1	SC22	2489326	Scaffold	SAMN15643677	PRJNA648661	China	Chicken	NA
Staphylococcus chromogenes	GCA_015355355.1	SC14	2488905	Scaffold	SAMN15643669	PRJNA648661	China	Chicken	NA
Staphylococcus chromogenes	GCA_015355185.1	SC20	2517719	Scaffold	SAMN15643675	PRJNA648661	China	Chicken	NA
Staphylococcus chromogenes	GCA_015355275.1	SC19	2516989	Scaffold	SAMN15643674	PRJNA648661	China	Chicken	NA
Staphylococcus chromogenes	GCA_015355305.1	SC15	2516368	Scaffold	SAMN15643670	PRJNA648661	China	Chicken	NA
Staphylococcus chromogenes	GCA_015355475.1	SC7	2516961	Scaffold	SAMN15643662	PRJNA648661	China	Chicken	NA
Staphylococcus chromogenes	GCA_015355575.1	SC3	2555550	Scaffold	SAMN15643658	PRJNA648661	China	Chicken	NA
Staphylococcus chromogenes	GCA_015355605.1	SC1	2527443	Scaffold	SAMN15643656	PRJNA648661	China	Chicken	NA
Staphylococcus chromogenes	GCA_015355325.1	SC16	2496648	Scaffold	SAMN15643671	PRJNA648661	China	Chicken	NA
Staphylococcus chromogenes	GCA_015355205.1	SC21	2504021	Scaffold	SAMN15643676	PRJNA648661	China	Chicken	NA
Staphylococcus chromogenes	GCA_015355375.1	SC10	2503325	Scaffold	SAMN15643665	PRJNA648661	China	Chicken	NA
Staphylococcus chromogenes	GCA_015355395.1	SC11	2502145	Scaffold	SAMN15643666	PRJNA648661	China	Chicken	NA
Staphylococcus chromogenes	GCA_015355465.1	SC8	2488896	Scaffold	SAMN15643663	PRJNA648661	China	Chicken	NA
Staphylococcus chromogenes	GCA_015355485.1	SC6	2484738	Scaffold	SAMN15643661	PRJNA648661	China	Chicken	NA
Staphylococcus chromogenes	GCA_015355505.1	SC5	2484020	Scaffold	SAMN15643660	PRJNA648661	China	Chicken	NA
Staphylococcus chromogenes	GCA_015355245.1	SC18	2516936	Scaffold	SAMN15643673	PRJNA648661	China	Chicken	NA
Staphylococcus chromogenes	GCA_015355385.1	SC13	2518183	Scaffold	SAMN15643668	PRJNA648661	China	Chicken	NA
Staphylococcus chromogenes	GCA_015355435.1	SC12	2517598	Scaffold	SAMN15643667	PRJNA648661	China	Chicken	NA
Staphylococcus chromogenes	GCA_015355555.1	SC4	2437187	Scaffold	SAMN15643659	PRJNA648661	China	Chicken	NA
Staphylococcus chromogenes	GCA_015355455.1	SC9	2517493	Scaffold	SAMN15643664	PRJNA648661	China	Chicken	NA
Staphylococcus chromogenes	GCA_015355585.1	SC2	2453056	Scaffold	SAMN15643657	PRJNA648661	China	Chicken	NA
Staphylococcus chromogenes	GCA_015355105.1	SC25	2518045	Scaffold	SAMN15643680	PRJNA648661	China	Chicken	NA
Staphylococcus chromogenes	GCA_015355175.1	SC24	2518887	Scaffold	SAMN15643679	PRJNA648661	China	Chicken	NA
Staphylococcus chromogenes	GCA_019149165.1	K17	2321223	Contig	SAMN19735774	PRJNA738612	India: Bidar town, Bidar taluk and district, Karnataka	Cattle	NA
Staphylococcus chromogenes	GCA_019149085.1	K29	2329474	Contig	SAMN19735783	PRJNA738617	India: Chikkanayakanahalli village and taluk, Tumkur district, Karnataka	Cattle	NA
Staphylococcus chromogenes	GCA_019334235.1	K23	2349003	Contig	SAMN19883556	PRJNA741597	India: Chikkanayakanahalli village and taluk, Tumkur district, Karnataka	Cattle	NA
Staphylococcus chromogenes	GCA_019429675.1	K26	2340405	Contig	SAMN19883479	PRJNA741602	India: Chikkanayakanahalli village and taluk, Tumkur district, Karnataka	Cattle	NA
Staphylococcus chromogenes	GCA_026650245.1	76ME	2256804	Complete Genome	SAMN22137267	PRJNA769457	Brazil: Bahia	Goat	Mastitis
Staphylococcus chromogenes	GCA_034093615.1	SUG2496	2156490	Contig	SAMN37948662	PRJNA779404	Canada: Lacombe	Pig	NA
Staphylococcus chromogenes	GCA_025558865.1	IVB6200	2371745	Complete Genome	SAMN26923351	PRJNA819273	Somalia:Somaliland	Cattle	Healthy
Staphylococcus chromogenes	GCA_025558905.1	IVB6199	2264062	Complete Genome	SAMN26923350	PRJNA819273	Somalia:Somaliland	Cattle	Healthy
Staphylococcus chromogenes	GCA_029024625.1	DSM 20454	2300787	Complete Genome	SAMN33336518	PRJNA936091	Unknown	Pig	NA
Staphylococcus chromogenes	GCA_032468355.1	M123.2	2311878	Contig	SAMN35977271	PRJNA987337	Thailand: Kanchanaburi	Cattle	NA
Staphylococcus chromogenes	GCA_032468365.1	M84.1	2395290	Contig	SAMN35977270	PRJNA987337	Thailand: Kanchanaburi	Cattle	NA
Staphylococcus chromogenes	GCA_032468435.1	M79.3	2514154	Contig	SAMN35977269	PRJNA987337	Thailand: Kanchanaburi	Cattle	NA
Staphylococcus chromogenes	GCA_032468495.1	M24.1	2373814	Contig	SAMN35977266	PRJNA987337	Thailand: Kanchanaburi	Cattle	NA
Staphylococcus chromogenes	GCA_032468455.1	M87.4.2	2371860	Contig	SAMN35977267	PRJNA987337	Thailand: Kanchanaburi	Cattle	NA
Staphylococcus chromogenes	GCA_048571075.1	CCM	2390945	Complete Genome	SAMN37115479	PRJNA1008278	Belgium	Cattle	Healthy
Staphylococcus chromogenes	GCA_048571085.1	BTM	2296606	Complete Genome	SAMN37115478	PRJNA1008278	Belgium	Cattle	Healthy
Staphylococcus chromogenes	GCA_048571095.1	TA	2390295	Complete Genome	SAMN37115476	PRJNA1008278	Belgium	Cattle	Healthy
Staphylococcus chromogenes	GCA_048571105.1	IM	2371475	Complete Genome	SAMN37115477	PRJNA1008278	Belgium	Cattle	Intramammary infection

## Sheet: Table S3
Table S3. KEGG metabolic profiles of Staphylococcus chromogenes strains 4S77 and 4S90 compared to reference Staphylococcus strains. KO, KEGG orthology.
Organism	Pathway	Class	Name	KO
Staphylococcus aureus RF122	map00250	Amino acid metabolism	Alanine, aspartate and glutamate metabolism	['K01915', 'K00764']
Staphylococcus aureus RF122	map00520	Carbohydrate metabolism	Amino sugar and nucleotide sugar metabolism	['K01639', 'K02472', 'K04042']
Staphylococcus aureus RF122	map00572	Glycan biosynthesis and metabolism	Arabinogalactan biosynthesis - Mycobacterium	['K02851']
Staphylococcus aureus RF122	map00220	Amino acid metabolism	Arginine biosynthesis	['K01915', 'K00930']
Staphylococcus aureus RF122	map00998	Biosynthesis of other secondary metabolites	Biosynthesis of various antibiotics	['K21721']
Staphylococcus aureus RF122	map00997	Biosynthesis of other secondary metabolites	Biosynthesis of various other secondary metabolites	['K23371', 'K21721', 'K23447', 'K23372', 'K23374']
Staphylococcus aureus RF122	map00650	Carbohydrate metabolism	Butanoate metabolism	['K01575', 'K00175', 'K01653', 'K01641']
Staphylococcus aureus RF122	map00660	Carbohydrate metabolism	C5-Branched dibasic acid metabolism	['K01653', 'K01575']
Staphylococcus aureus RF122	map00710	Energy metabolism	Carbon fixation in photosynthetic organisms	['K04041']
Staphylococcus aureus RF122	map00720	Energy metabolism	Carbon fixation pathways in prokaryotes	['K00175']
Staphylococcus aureus RF122	map00906	Metabolism of terpenoids and polyketides	Carotenoid biosynthesis	['K10208', 'K10212']
Staphylococcus aureus RF122	map00020	Carbohydrate metabolism	Citrate cycle (TCA cycle)	['K01647', 'K00116', 'K00175', 'K00382']
Staphylococcus aureus RF122	map00270	Amino acid metabolism	Cysteine and methionine metabolism	['K17217', 'K07173', 'K00558', 'K00133']
Staphylococcus aureus RF122	map00470	Metabolism of other amino acids	D-Amino acid metabolism	['K01775']
Staphylococcus aureus RF122	map00983	Xenobiotics biodegradation and metabolism	Drug metabolism - other enzymes	['K00857']
Staphylococcus aureus RF122	map00543	Glycan biosynthesis and metabolism	Exopolysaccharide biosynthesis	['K02851']
Staphylococcus aureus RF122	map00790	Metabolism of cofactors and vitamins	Folate biosynthesis	['K01737', 'K10026']
Staphylococcus aureus RF122	map00051	Carbohydrate metabolism	Fructose and mannose metabolism	['K25814', 'K04041']
Staphylococcus aureus RF122	map00480	Metabolism of other amino acids	Glutathione metabolism	['K00432']
Staphylococcus aureus RF122	map00561	Lipid metabolism	Glycerolipid metabolism	['K03621']
Staphylococcus aureus RF122	map00564	Lipid metabolism	Glycerophospholipid metabolism	['K00111', 'K06131']
Staphylococcus aureus RF122	map00260	Amino acid metabolism	Glycine, serine and threonine metabolism	['K01620', 'K17217', 'K00133', 'K00872', 'K00643', 'K00382']
Staphylococcus aureus RF122	map00010	Carbohydrate metabolism	Glycolysis / Gluconeogenesis	['K00382', 'K00175', 'K04041']
Staphylococcus aureus RF122	map00630	Carbohydrate metabolism	Glyoxylate and dicarboxylate metabolism	['K01915', 'K01647', 'K00382']
Staphylococcus aureus RF122	map00340	Amino acid metabolism	Histidine metabolism	['K01468']
Staphylococcus aureus RF122	map00785	Metabolism of cofactors and vitamins	Lipoic acid metabolism	['K16869', 'K03644', 'K00382']
Staphylococcus aureus RF122	map00300	Amino acid metabolism	Lysine biosynthesis	['K00133', 'K01929']
Staphylococcus aureus RF122	map00310	Amino acid metabolism	Lysine degradation	['K00382']
Staphylococcus aureus RF122	map00680	Energy metabolism	Methane metabolism	['K04041']
Staphylococcus aureus RF122	map00261	Biosynthesis of other secondary metabolites	Monobactam biosynthesis	['K00133']
Staphylococcus aureus RF122	map00760	Metabolism of cofactors and vitamins	Nicotinate and nicotinamide metabolism	['K03784']
Staphylococcus aureus RF122	map00910	Energy metabolism	Nitrogen metabolism	['K01915']
Staphylococcus aureus RF122	map00541	Glycan biosynthesis and metabolism	O-Antigen nucleotide sugar biosynthesis	['K24258', 'K02472', 'K04042']
Staphylococcus aureus RF122	map00542	Glycan biosynthesis and metabolism	O-Antigen repeat unit biosynthesis	['K02851']
Staphylococcus aureus RF122	map00670	Metabolism of cofactors and vitamins	One carbon pool by folate	['K00560']
Staphylococcus aureus RF122	map00190	Energy metabolism	Oxidative phosphorylation	['K02826', 'K02109']
Staphylococcus aureus RF122	map00770	Metabolism of cofactors and vitamins	Pantothenate and CoA biosynthesis	['K00077', 'K00859', 'K01653']
Staphylococcus aureus RF122	map00030	Carbohydrate metabolism	Pentose phosphate pathway	['K00852', 'K04041']
Staphylococcus aureus RF122	map00550	Glycan biosynthesis and metabolism	Peptidoglycan biosynthesis	['K00806', 'K11693', 'K01000', 'K01929']
Staphylococcus aureus RF122	map00405	Biosynthesis of other secondary metabolites	Phenazine biosynthesis	['K01657']
Staphylococcus aureus RF122	map00400	Amino acid metabolism	Phenylalanine, tyrosine and tryptophan biosynthesis	['K01657']
Staphylococcus aureus RF122	map00195	Energy metabolism	Photosynthesis	['K02109']
Staphylococcus aureus RF122	map00860	Metabolism of cofactors and vitamins	Porphyrin metabolism	['K01772', 'K01749', 'K00643', 'K07145']
Staphylococcus aureus RF122	map00640	Carbohydrate metabolism	Propanoate metabolism	['K19745', 'K00382']
Staphylococcus aureus RF122	map00230	Nucleotide metabolism	Purine metabolism	['K21636', 'K00764', 'K01139', 'K03784']
Staphylococcus aureus RF122	map00240	Nucleotide metabolism	Pyrimidine metabolism	['K21636', 'K00756', 'K00761', 'K02825', 'K00560', 'K00857']
Staphylococcus aureus RF122	map00620	Carbohydrate metabolism	Pyruvate metabolism	['K01069', 'K00116', 'K01649', 'K00175', 'K05523', 'K00382']
Staphylococcus aureus RF122	map00920	Energy metabolism	Sulfur metabolism	['K17217']
Staphylococcus aureus RF122	map00552	Glycan biosynthesis and metabolism	Teichoic acid biosynthesis	['K25617', 'K02851', 'K03739', 'K09809', 'K01005']
Staphylococcus aureus RF122	map00900	Metabolism of terpenoids and polyketides	Terpenoid backbone biosynthesis	['K00806', 'K00054', 'K24873', 'K01641']
Staphylococcus aureus RF122	map00730	Metabolism of cofactors and vitamins	Thiamine metabolism	['K04487']
Staphylococcus aureus RF122	map00380	Amino acid metabolism	Tryptophan metabolism	['K00382']
Staphylococcus aureus RF122	map00130	Metabolism of cofactors and vitamins	Ubiquinone and other terpenoid-quinone biosynthesis	['K01661', 'K08680']
Staphylococcus aureus RF122	map00290	Amino acid metabolism	Valine, leucine and isoleucine biosynthesis	['K01653', 'K01649']
Staphylococcus aureus RF122	map00280	Amino acid metabolism	Valine, leucine and isoleucine degradation	['K00382', 'K01641']
Staphylococcus aureus USA300_FPR3757	map00250	Amino acid metabolism	Alanine, aspartate and glutamate metabolism	['K01915', 'K00764']
Staphylococcus aureus USA300_FPR3757	map00520	Carbohydrate metabolism	Amino sugar and nucleotide sugar metabolism	['K01639', 'K02472', 'K04042']
Staphylococcus aureus USA300_FPR3757	map00572	Glycan biosynthesis and metabolism	Arabinogalactan biosynthesis - Mycobacterium	['K02851']
Staphylococcus aureus USA300_FPR3757	map00220	Amino acid metabolism	Arginine biosynthesis	['K01915', 'K00926', 'K00930']
Staphylococcus aureus USA300_FPR3757	map00998	Biosynthesis of other secondary metabolites	Biosynthesis of various antibiotics	['K21721']
Staphylococcus aureus USA300_FPR3757	map00997	Biosynthesis of other secondary metabolites	Biosynthesis of various other secondary metabolites	['K23371', 'K21721', 'K23447', 'K23372', 'K23374']
Staphylococcus aureus USA300_FPR3757	map00650	Carbohydrate metabolism	Butanoate metabolism	['K01575', 'K00175', 'K01653', 'K01641']
Staphylococcus aureus USA300_FPR3757	map00660	Carbohydrate metabolism	C5-Branched dibasic acid metabolism	['K01653', 'K01575']
Staphylococcus aureus USA300_FPR3757	map00720	Energy metabolism	Carbon fixation pathways in prokaryotes	['K00175']
Staphylococcus aureus USA300_FPR3757	map00906	Metabolism of terpenoids and polyketides	Carotenoid biosynthesis	['K10208', 'K10212']
Staphylococcus aureus USA300_FPR3757	map00020	Carbohydrate metabolism	Citrate cycle (TCA cycle)	['K01647', 'K00116', 'K00175', 'K00382']
Staphylococcus aureus USA300_FPR3757	map00270	Amino acid metabolism	Cysteine and methionine metabolism	['K17217', 'K07173', 'K00133']
Staphylococcus aureus USA300_FPR3757	map00470	Metabolism of other amino acids	D-Amino acid metabolism	['K01775']
Staphylococcus aureus USA300_FPR3757	map00983	Xenobiotics biodegradation and metabolism	Drug metabolism - other enzymes	['K00857']
Staphylococcus aureus USA300_FPR3757	map00543	Glycan biosynthesis and metabolism	Exopolysaccharide biosynthesis	['K02851']
Staphylococcus aureus USA300_FPR3757	map00790	Metabolism of cofactors and vitamins	Folate biosynthesis	['K01737', 'K10026']
Staphylococcus aureus USA300_FPR3757	map00051	Carbohydrate metabolism	Fructose and mannose metabolism	['K25814']
Staphylococcus aureus USA300_FPR3757	map00480	Metabolism of other amino acids	Glutathione metabolism	['K00432']
Staphylococcus aureus USA300_FPR3757	map00561	Lipid metabolism	Glycerolipid metabolism	['K03621']
Staphylococcus aureus USA300_FPR3757	map00564	Lipid metabolism	Glycerophospholipid metabolism	['K00111', 'K06131']
Staphylococcus aureus USA300_FPR3757	map00260	Amino acid metabolism	Glycine, serine and threonine metabolism	['K01620', 'K17217', 'K00133', 'K00872', 'K00382']
Staphylococcus aureus USA300_FPR3757	map00010	Carbohydrate metabolism	Glycolysis / Gluconeogenesis	['K00175', 'K00382']
Staphylococcus aureus USA300_FPR3757	map00630	Carbohydrate metabolism	Glyoxylate and dicarboxylate metabolism	['K01915', 'K01647', 'K00382']
Staphylococcus aureus USA300_FPR3757	map00340	Amino acid metabolism	Histidine metabolism	['K11755', 'K01468']
Staphylococcus aureus USA300_FPR3757	map00785	Metabolism of cofactors and vitamins	Lipoic acid metabolism	['K16869', 'K03644', 'K00382']
Staphylococcus aureus USA300_FPR3757	map00300	Amino acid metabolism	Lysine biosynthesis	['K00133', 'K01929']
Staphylococcus aureus USA300_FPR3757	map00310	Amino acid metabolism	Lysine degradation	['K00382']
Staphylococcus aureus USA300_FPR3757	map00261	Biosynthesis of other secondary metabolites	Monobactam biosynthesis	['K00133']
Staphylococcus aureus USA300_FPR3757	map00760	Metabolism of cofactors and vitamins	Nicotinate and nicotinamide metabolism	['K03784']
Staphylococcus aureus USA300_FPR3757	map00910	Energy metabolism	Nitrogen metabolism	['K01915', 'K00926']
Staphylococcus aureus USA300_FPR3757	map00541	Glycan biosynthesis and metabolism	O-Antigen nucleotide sugar biosynthesis	['K24258', 'K02472', 'K04042']
Staphylococcus aureus USA300_FPR3757	map00542	Glycan biosynthesis and metabolism	O-Antigen repeat unit biosynthesis	['K02851']
Staphylococcus aureus USA300_FPR3757	map00670	Metabolism of cofactors and vitamins	One carbon pool by folate	['K00560']
Staphylococcus aureus USA300_FPR3757	map00190	Energy metabolism	Oxidative phosphorylation	['K02826', 'K02109']
Staphylococcus aureus USA300_FPR3757	map00770	Metabolism of cofactors and vitamins	Pantothenate and CoA biosynthesis	['K00077', 'K00859', 'K01653']
Staphylococcus aureus USA300_FPR3757	map00030	Carbohydrate metabolism	Pentose phosphate pathway	['K00852']
Staphylococcus aureus USA300_FPR3757	map00550	Glycan biosynthesis and metabolism	Peptidoglycan biosynthesis	['K00806', 'K11693', 'K01000', 'K01929']
Staphylococcus aureus USA300_FPR3757	map00405	Biosynthesis of other secondary metabolites	Phenazine biosynthesis	['K01657']
Staphylococcus aureus USA300_FPR3757	map00400	Amino acid metabolism	Phenylalanine, tyrosine and tryptophan biosynthesis	['K01657']
Staphylococcus aureus USA300_FPR3757	map00195	Energy metabolism	Photosynthesis	['K02109']
Staphylococcus aureus USA300_FPR3757	map00860	Metabolism of cofactors and vitamins	Porphyrin metabolism	['K01772', 'K01749', 'K07145']
Staphylococcus aureus USA300_FPR3757	map00640	Carbohydrate metabolism	Propanoate metabolism	['K19745', 'K00382']
Staphylococcus aureus USA300_FPR3757	map00230	Nucleotide metabolism	Purine metabolism	['K01139', 'K21636', 'K00926', 'K03784', 'K00764']
Staphylococcus aureus USA300_FPR3757	map00240	Nucleotide metabolism	Pyrimidine metabolism	['K21636', 'K00756', 'K00761', 'K02825', 'K00560', 'K00857']
Staphylococcus aureus USA300_FPR3757	map00620	Carbohydrate metabolism	Pyruvate metabolism	['K01069', 'K00116', 'K00175', 'K05523', 'K00382']
Staphylococcus aureus USA300_FPR3757	map00920	Energy metabolism	Sulfur metabolism	['K17217']
Staphylococcus aureus USA300_FPR3757	map00552	Glycan biosynthesis and metabolism	Teichoic acid biosynthesis	['K25617', 'K02851', 'K03739', 'K09809', 'K01005']
Staphylococcus aureus USA300_FPR3757	map00900	Metabolism of terpenoids and polyketides	Terpenoid backbone biosynthesis	['K00806', 'K00054', 'K24873', 'K01641']
Staphylococcus aureus USA300_FPR3757	map00730	Metabolism of cofactors and vitamins	Thiamine metabolism	['K04487']
Staphylococcus aureus USA300_FPR3757	map00380	Amino acid metabolism	Tryptophan metabolism	['K00382']
Staphylococcus aureus USA300_FPR3757	map00130	Metabolism of cofactors and vitamins	Ubiquinone and other terpenoid-quinone biosynthesis	['K01661', 'K08680']
Staphylococcus aureus USA300_FPR3757	map00290	Amino acid metabolism	Valine, leucine and isoleucine biosynthesis	['K01653']
Staphylococcus aureus USA300_FPR3757	map00280	Amino acid metabolism	Valine, leucine and isoleucine degradation	['K00382', 'K01641']
Staphylococcus carnosus TM300	map00250	Amino acid metabolism	Alanine, aspartate and glutamate metabolism	['K01756', 'K01940', 'K01915', 'K00820', 'K01955', 'K01755']
Staphylococcus carnosus TM300	map00520	Carbohydrate metabolism	Amino sugar and nucleotide sugar metabolism	['K01791', 'K02474', 'K00820', 'K00075', 'K08679', 'K04042', 'K00849', 'K01788']
Staphylococcus carnosus TM300	map00330	Amino acid metabolism	Arginine and proline metabolism	['K00819']
Staphylococcus carnosus TM300	map00220	Amino acid metabolism	Arginine biosynthesis	['K00611', 'K01940', 'K01915', 'K00926', 'K01755']
Staphylococcus carnosus TM300	map00053	Carbohydrate metabolism	Ascorbate and aldarate metabolism	['K08679']
Staphylococcus carnosus TM300	map00410	Metabolism of other amino acids	beta-Alanine metabolism	['K01918']
Staphylococcus carnosus TM300	map00997	Biosynthesis of other secondary metabolites	Biosynthesis of various other secondary metabolites	['K21898']
Staphylococcus carnosus TM300	map00999	Biosynthesis of other secondary metabolites	Biosynthesis of various plant secondary metabolites	['K05349', 'K00789', 'K00014']
Staphylococcus carnosus TM300	map00780	Metabolism of cofactors and vitamins	Biotin metabolism	['K00833', 'K02372', 'K01935', 'K01012']
Staphylococcus carnosus TM300	map00650	Carbohydrate metabolism	Butanoate metabolism	['K01652', 'K00929', 'K01574', 'K01575', 'K00241', 'K00175', 'K00174']
Staphylococcus carnosus TM300	map00660	Carbohydrate metabolism	C5-Branched dibasic acid metabolism	['K01575', 'K01652']
Staphylococcus carnosus TM300	map00710	Energy metabolism	Carbon fixation in photosynthetic organisms	['K01623', 'K00927', 'K01807', 'K04041', 'K01610']
Staphylococcus carnosus TM300	map00720	Energy metabolism	Carbon fixation pathways in prokaryotes	['K00174', 'K00175', 'K01681', 'K00241']
Staphylococcus carnosus TM300	map00906	Metabolism of terpenoids and polyketides	Carotenoid biosynthesis	['K10208']
Staphylococcus carnosus TM300	map00020	Carbohydrate metabolism	Citrate cycle (TCA cycle)	['K01647', 'K00116', 'K00241', 'K00175', 'K01681', 'K00174', 'K01610']
Staphylococcus carnosus TM300	map00460	Metabolism of other amino acids	Cyanoamino acid metabolism	['K05349']
Staphylococcus carnosus TM300	map00270	Amino acid metabolism	Cysteine and methionine metabolism	['K05810', 'K01752', 'K00016', 'K17217', 'K00789', 'K00651']
Staphylococcus carnosus TM300	map00470	Metabolism of other amino acids	D-Amino acid metabolism	['K22210', 'K01775', 'K21898', 'K01925']
Staphylococcus carnosus TM300	map00946	Biosynthesis of other secondary metabolites	Degradation of flavonoids	['K05349']
Staphylococcus carnosus TM300	map00983	Xenobiotics biodegradation and metabolism	Drug metabolism - other enzymes	['K00088', 'K00876', 'K00857']
Staphylococcus carnosus TM300	map00061	Lipid metabolism	Fatty acid biosynthesis	['K02372']
Staphylococcus carnosus TM300	map00790	Metabolism of cofactors and vitamins	Folate biosynthesis	['K09007', 'K14652', 'K03752', 'K03637', 'K22391']
Staphylococcus carnosus TM300	map00051	Carbohydrate metabolism	Fructose and mannose metabolism	['K01623', 'K00850', 'K00882', 'K02800', 'K02783', 'K04041', 'K00009']
Staphylococcus carnosus TM300	map00052	Carbohydrate metabolism	Galactose metabolism	['K00849', 'K00850', 'K02786']
Staphylococcus carnosus TM300	map00480	Metabolism of other amino acids	Glutathione metabolism	['K00432', 'K07160', 'K01255']
Staphylococcus carnosus TM300	map00561	Lipid metabolism	Glycerolipid metabolism	['K03621', 'K08591', 'K03429', 'K19005']
Staphylococcus carnosus TM300	map00564	Lipid metabolism	Glycerophospholipid metabolism	['K06131', 'K00057', 'K08591', 'K00111', 'K07094']
Staphylococcus carnosus TM300	map00260	Amino acid metabolism	Glycine, serine and threonine metabolism	['K01752', 'K01695', 'K17217', 'K00872', 'K00605']
Staphylococcus carnosus TM300	map00010	Carbohydrate metabolism	Glycolysis / Gluconeogenesis	['K01623', 'K00850', 'K00927', 'K00016', 'K04041', 'K00175', 'K00174', 'K01610']
Staphylococcus carnosus TM300	map00630	Carbohydrate metabolism	Glyoxylate and dicarboxylate metabolism	['K01915', 'K01647', 'K01681', 'K00605']
Staphylococcus carnosus TM300	map00340	Amino acid metabolism	Histidine metabolism	['K00817', 'K01479', 'K00765']
Staphylococcus carnosus TM300	map00562	Carbohydrate metabolism	Inositol phosphate metabolism	['K01092']
Staphylococcus carnosus TM300	map00785	Metabolism of cofactors and vitamins	Lipoic acid metabolism	['K03800', 'K03644', 'K00605']
Staphylococcus carnosus TM300	map00300	Amino acid metabolism	Lysine biosynthesis	['K00215', 'K01929']
Staphylococcus carnosus TM300	map00680	Energy metabolism	Methane metabolism	['K01623', 'K00850', 'K08094', 'K04041']
Staphylococcus carnosus TM300	map00261	Biosynthesis of other secondary metabolites	Monobactam biosynthesis	['K00215']
Staphylococcus carnosus TM300	map00760	Metabolism of cofactors and vitamins	Nicotinate and nicotinamide metabolism	['K00763', 'K00858', 'K03517']
Staphylococcus carnosus TM300	map00910	Energy metabolism	Nitrogen metabolism	['K00371', 'K26138', 'K01915', 'K00926', 'K01673', 'K00374']
Staphylococcus carnosus TM300	map00401	Biosynthesis of other secondary metabolites	Novobiocin biosynthesis	['K00817']
Staphylococcus carnosus TM300	map00541	Glycan biosynthesis and metabolism	O-Antigen nucleotide sugar biosynthesis	['K01791', 'K02474', 'K24300', 'K08679', 'K04042']
Staphylococcus carnosus TM300	map00670	Metabolism of cofactors and vitamins	One carbon pool by folate	['K00602', 'K00605']
Staphylococcus carnosus TM300	map00190	Energy metabolism	Oxidative phosphorylation	['K02259', 'K02827', 'K00241', 'K02108', 'K15986']
Staphylococcus carnosus TM300	map00770	Metabolism of cofactors and vitamins	Pantothenate and CoA biosynthesis	['K00077', 'K01918', 'K00053', 'K01652']
Staphylococcus carnosus TM300	map00030	Carbohydrate metabolism	Pentose phosphate pathway	['K01623', 'K00850', 'K01807', 'K08094', 'K00852', 'K04041']
Staphylococcus carnosus TM300	map00550	Glycan biosynthesis and metabolism	Peptidoglycan biosynthesis	['K01924', 'K01925', 'K01000', 'K11694', 'K11693', 'K11695', 'K07009', 'K00075', 'K01929']
Staphylococcus carnosus TM300	map00405	Biosynthesis of other secondary metabolites	Phenazine biosynthesis	['K01657']
Staphylococcus carnosus TM300	map00360	Amino acid metabolism	Phenylalanine metabolism	['K00817']
Staphylococcus carnosus TM300	map00400	Amino acid metabolism	Phenylalanine, tyrosine and tryptophan biosynthesis	['K01695', 'K00766', 'K13853', 'K01657', 'K00014', 'K00817']
Staphylococcus carnosus TM300	map00195	Energy metabolism	Photosynthesis	['K02108']
Staphylococcus carnosus TM300	map00860	Metabolism of cofactors and vitamins	Porphyrin metabolism	['K02259', 'K01772', 'K02492', 'K01749', 'K07145']
Staphylococcus carnosus TM300	map00640	Carbohydrate metabolism	Propanoate metabolism	['K00016']
Staphylococcus carnosus TM300	map00230	Nucleotide metabolism	Purine metabolism	['K05810', 'K03816', 'K00602', 'K00088', 'K01466', 'K01756', 'K00073', 'K01923', 'K01524', 'K00926', 'K09769', 'K23269', 'K15518']
Staphylococcus carnosus TM300	map00240	Nucleotide metabolism	Pyrimidine metabolism	['K02823', 'K00756', 'K00761', 'K00943', 'K01937', 'K02825', 'K01955', 'K09769', 'K00876', 'K00857']
Staphylococcus carnosus TM300	map00620	Carbohydrate metabolism	Pyruvate metabolism	['K00116', 'K00016', 'K00175', 'K00174', 'K01610']
Staphylococcus carnosus TM300	map00740	Metabolism of cofactors and vitamins	Riboflavin metabolism	['K14652', 'K00878']
Staphylococcus carnosus TM300	map00450	Metabolism of other amino acids	Selenocompound metabolism	['K00384']
Staphylococcus carnosus TM300	map00500	Carbohydrate metabolism	Starch and sucrose metabolism	['K05349']
Staphylococcus carnosus TM300	map00521	Biosynthesis of other secondary metabolites	Streptomycin biosynthesis	['K01092']
Staphylococcus carnosus TM300	map00920	Energy metabolism	Sulfur metabolism	['K17217', 'K00390', 'K00651']
Staphylococcus carnosus TM300	map00552	Glycan biosynthesis and metabolism	Teichoic acid biosynthesis	['K25619', 'K03429', 'K00712', 'K24300', 'K03739', 'K09809', 'K01005', 'K19005']
Staphylococcus carnosus TM300	map00900	Metabolism of terpenoids and polyketides	Terpenoid backbone biosynthesis	['K00054', 'K00938']
Staphylococcus carnosus TM300	map00730	Metabolism of cofactors and vitamins	Thiamine metabolism	['K00878', 'K03147', 'K03151', 'K03149']
Staphylococcus carnosus TM300	map00960	Biosynthesis of other secondary metabolites	Tropane, piperidine and pyridine alkaloid biosynthesis	['K00817']
Staphylococcus carnosus TM300	map00350	Amino acid metabolism	Tyrosine metabolism	['K00817']
Staphylococcus carnosus TM300	map00290	Amino acid metabolism	Valine, leucine and isoleucine biosynthesis	['K00053', 'K01652']
Staphylococcus epidermidis O47	map00250	Amino acid metabolism	Alanine, aspartate and glutamate metabolism	['K00259', 'K00764', 'K01755']
Staphylococcus epidermidis O47	map00520	Carbohydrate metabolism	Amino sugar and nucleotide sugar metabolism	['K01443', 'K00790']
Staphylococcus epidermidis O47	map00330	Amino acid metabolism	Arginine and proline metabolism	['K00824', 'K00286']
Staphylococcus epidermidis O47	map00220	Amino acid metabolism	Arginine biosynthesis	['K00926', 'K01755', 'K00620']
Staphylococcus epidermidis O47	map00410	Metabolism of other amino acids	beta-Alanine metabolism	['K01918']
Staphylococcus epidermidis O47	map00997	Biosynthesis of other secondary metabolites	Biosynthesis of various other secondary metabolites	['K21898']
Staphylococcus epidermidis O47	map00780	Metabolism of cofactors and vitamins	Biotin metabolism	['K01935']
Staphylococcus epidermidis O47	map00650	Carbohydrate metabolism	Butanoate metabolism	['K01641', 'K00175', 'K18369', 'K00241']
Staphylococcus epidermidis O47	map00660	Carbohydrate metabolism	C5-Branched dibasic acid metabolism	['K00052']
Staphylococcus epidermidis O47	map00710	Energy metabolism	Carbon fixation in photosynthetic organisms	['K01807', 'K00927', 'K01783', 'K04041']
Staphylococcus epidermidis O47	map00720	Energy metabolism	Carbon fixation pathways in prokaryotes	['K00175', 'K00031', 'K01679', 'K00241']
Staphylococcus epidermidis O47	map00020	Carbohydrate metabolism	Citrate cycle (TCA cycle)	['K00241', 'K00175', 'K01679', 'K00031', 'K00382']
Staphylococcus epidermidis O47	map00460	Metabolism of other amino acids	Cyanoamino acid metabolism	['K00600']
Staphylococcus epidermidis O47	map00270	Amino acid metabolism	Cysteine and methionine metabolism	['K05810', 'K01752', 'K00549', 'K07173']
Staphylococcus epidermidis O47	map00470	Metabolism of other amino acids	D-Amino acid metabolism	['K01775', 'K21898', 'K00824', 'K01780']
Staphylococcus epidermidis O47	map00983	Xenobiotics biodegradation and metabolism	Drug metabolism - other enzymes	['K00088', 'K00857']
Staphylococcus epidermidis O47	map00543	Glycan biosynthesis and metabolism	Exopolysaccharide biosynthesis	['K21461']
Staphylococcus epidermidis O47	map00790	Metabolism of cofactors and vitamins	Folate biosynthesis	['K10026', 'K06920', 'K14652', 'K03752', 'K01737', 'K22391']
Staphylococcus epidermidis O47	map00051	Carbohydrate metabolism	Fructose and mannose metabolism	['K25814', 'K00882', 'K00850', 'K04041']
Staphylococcus epidermidis O47	map00052	Carbohydrate metabolism	Galactose metabolism	['K02788', 'K00850', 'K01819', 'K00917']
Staphylococcus epidermidis O47	map00480	Metabolism of other amino acids	Glutathione metabolism	['K00432', 'K07160', 'K00031']
Staphylococcus epidermidis O47	map00561	Lipid metabolism	Glycerolipid metabolism	['K08591', 'K03429', 'K19005']
Staphylococcus epidermidis O47	map00564	Lipid metabolism	Glycerophospholipid metabolism	['K00111', 'K08591', 'K07094']
Staphylococcus epidermidis O47	map00260	Amino acid metabolism	Glycine, serine and threonine metabolism	['K01752', 'K00600', 'K01733', 'K00382']
Staphylococcus epidermidis O47	map00010	Carbohydrate metabolism	Glycolysis / Gluconeogenesis	['K00850', 'K00927', 'K00175', 'K04041', 'K00382']
Staphylococcus epidermidis O47	map00630	Carbohydrate metabolism	Glyoxylate and dicarboxylate metabolism	['K00600', 'K00382']
Staphylococcus epidermidis O47	map00340	Amino acid metabolism	Histidine metabolism	['K11755']
Staphylococcus epidermidis O47	map00785	Metabolism of cofactors and vitamins	Lipoic acid metabolism	['K03644', 'K00382']
Staphylococcus epidermidis O47	map00300	Amino acid metabolism	Lysine biosynthesis	['K01439', 'K01928', 'K00841']
Staphylococcus epidermidis O47	map00310	Amino acid metabolism	Lysine degradation	['K00824', 'K00382']
Staphylococcus epidermidis O47	map00680	Energy metabolism	Methane metabolism	['K00600', 'K00850', 'K04041']
Staphylococcus epidermidis O47	map00910	Energy metabolism	Nitrogen metabolism	['K00926', 'K00374']
Staphylococcus epidermidis O47	map00670	Metabolism of cofactors and vitamins	One carbon pool by folate	['K00560', 'K00600', 'K00602']
Staphylococcus epidermidis O47	map00190	Energy metabolism	Oxidative phosphorylation	['K00937', 'K02109', 'K02108', 'K00241']
Staphylococcus epidermidis O47	map00770	Metabolism of cofactors and vitamins	Pantothenate and CoA biosynthesis	['K01918', 'K00053']
Staphylococcus epidermidis O47	map00040	Carbohydrate metabolism	Pentose and glucuronate interconversions	['K05352', 'K01783']
Staphylococcus epidermidis O47	map00030	Carbohydrate metabolism	Pentose phosphate pathway	['K00850', 'K01807', 'K01783', 'K04041', 'K01839']
Staphylococcus epidermidis O47	map00550	Glycan biosynthesis and metabolism	Peptidoglycan biosynthesis	['K01924', 'K01000', 'K01928', 'K00790', 'K00806', 'K11693', 'K07009']
Staphylococcus epidermidis O47	map00405	Biosynthesis of other secondary metabolites	Phenazine biosynthesis	['K01657']
Staphylococcus epidermidis O47	map00360	Amino acid metabolism	Phenylalanine metabolism	['K00824']
Staphylococcus epidermidis O47	map00400	Amino acid metabolism	Phenylalanine, tyrosine and tryptophan biosynthesis	['K01657']
Staphylococcus epidermidis O47	map00195	Energy metabolism	Photosynthesis	['K02108', 'K02109']
Staphylococcus epidermidis O47	map00640	Carbohydrate metabolism	Propanoate metabolism	['K19745', 'K00382']
Staphylococcus epidermidis O47	map00230	Nucleotide metabolism	Purine metabolism	['K05810', 'K01139', 'K00602', 'K00088', 'K01923', 'K01524', 'K00926', 'K01839', 'K23269', 'K15518', 'K00764']
Staphylococcus epidermidis O47	map00240	Nucleotide metabolism	Pyrimidine metabolism	['K00560', 'K00943', 'K00761', 'K00857']
Staphylococcus epidermidis O47	map00620	Carbohydrate metabolism	Pyruvate metabolism	['K01069', 'K00175', 'K01679', 'K00382']
Staphylococcus epidermidis O47	map00740	Metabolism of cofactors and vitamins	Riboflavin metabolism	['K14652', 'K00794']
Staphylococcus epidermidis O47	map00450	Metabolism of other amino acids	Selenocompound metabolism	['K00549', 'K11717']
Staphylococcus epidermidis O47	map00920	Energy metabolism	Sulfur metabolism	['K06881']
Staphylococcus epidermidis O47	map00430	Metabolism of other amino acids	Taurine and hypotaurine metabolism	['K00259']
Staphylococcus epidermidis O47	map00552	Glycan biosynthesis and metabolism	Teichoic acid biosynthesis	['K25619', 'K03429', 'K00712', 'K25617', 'K19005']
Staphylococcus epidermidis O47	map00900	Metabolism of terpenoids and polyketides	Terpenoid backbone biosynthesis	['K00806', 'K00919', 'K01641']
Staphylococcus epidermidis O47	map00730	Metabolism of cofactors and vitamins	Thiamine metabolism	['K03151', 'K00949', 'K03149']
Staphylococcus epidermidis O47	map00380	Amino acid metabolism	Tryptophan metabolism	['K00382']
Staphylococcus epidermidis O47	map00130	Metabolism of cofactors and vitamins	Ubiquinone and other terpenoid-quinone biosynthesis	['K01661', 'K08680']
Staphylococcus epidermidis O47	map00290	Amino acid metabolism	Valine, leucine and isoleucine biosynthesis	['K00052', 'K00053']
Staphylococcus epidermidis O47	map00280	Amino acid metabolism	Valine, leucine and isoleucine degradation	['K00382', 'K01641']
Staphylococcus epidermidis O47	map00750	Metabolism of cofactors and vitamins	Vitamin B6 metabolism	['K01733']
Staphylococcus epidermidis ATCC 12228	map00250	Amino acid metabolism	Alanine, aspartate and glutamate metabolism	['K00259', 'K00764', 'K01755']
Staphylococcus epidermidis ATCC 12228	map00520	Carbohydrate metabolism	Amino sugar and nucleotide sugar metabolism	['K01443', 'K00790']
Staphylococcus epidermidis ATCC 12228	map00330	Amino acid metabolism	Arginine and proline metabolism	['K00824', 'K00286']
Staphylococcus epidermidis ATCC 12228	map00220	Amino acid metabolism	Arginine biosynthesis	['K00926', 'K01755', 'K00620']
Staphylococcus epidermidis ATCC 12228	map00410	Metabolism of other amino acids	beta-Alanine metabolism	['K01918']
Staphylococcus epidermidis ATCC 12228	map00997	Biosynthesis of other secondary metabolites	Biosynthesis of various other secondary metabolites	['K21898']
Staphylococcus epidermidis ATCC 12228	map00780	Metabolism of cofactors and vitamins	Biotin metabolism	['K01935']
Staphylococcus epidermidis ATCC 12228	map00650	Carbohydrate metabolism	Butanoate metabolism	['K01641', 'K00175', 'K18369', 'K00241']
Staphylococcus epidermidis ATCC 12228	map00660	Carbohydrate metabolism	C5-Branched dibasic acid metabolism	['K00052']
Staphylococcus epidermidis ATCC 12228	map00710	Energy metabolism	Carbon fixation in photosynthetic organisms	['K01807', 'K00927', 'K01783', 'K04041']
Staphylococcus epidermidis ATCC 12228	map00720	Energy metabolism	Carbon fixation pathways in prokaryotes	['K00175', 'K00031', 'K01679', 'K00241']
Staphylococcus epidermidis ATCC 12228	map00020	Carbohydrate metabolism	Citrate cycle (TCA cycle)	['K00241', 'K00175', 'K01679', 'K00031', 'K00382']
Staphylococcus epidermidis ATCC 12228	map00460	Metabolism of other amino acids	Cyanoamino acid metabolism	['K00600']
Staphylococcus epidermidis ATCC 12228	map00270	Amino acid metabolism	Cysteine and methionine metabolism	['K05810', 'K01752', 'K00549', 'K07173']
Staphylococcus epidermidis ATCC 12228	map00470	Metabolism of other amino acids	D-Amino acid metabolism	['K01775', 'K21898', 'K00824', 'K01780']
Staphylococcus epidermidis ATCC 12228	map00983	Xenobiotics biodegradation and metabolism	Drug metabolism - other enzymes	['K00088', 'K00857']
Staphylococcus epidermidis ATCC 12228	map00790	Metabolism of cofactors and vitamins	Folate biosynthesis	['K10026', 'K06920', 'K14652', 'K03752', 'K01737', 'K22391']
Staphylococcus epidermidis ATCC 12228	map00051	Carbohydrate metabolism	Fructose and mannose metabolism	['K25814', 'K00882', 'K00850', 'K04041']
Staphylococcus epidermidis ATCC 12228	map00052	Carbohydrate metabolism	Galactose metabolism	['K00850', 'K00917', 'K01819', 'K02788', 'K01635']
Staphylococcus epidermidis ATCC 12228	map00480	Metabolism of other amino acids	Glutathione metabolism	['K00432', 'K07160', 'K00031']
Staphylococcus epidermidis ATCC 12228	map00561	Lipid metabolism	Glycerolipid metabolism	['K08591', 'K03429', 'K19005']
Staphylococcus epidermidis ATCC 12228	map00564	Lipid metabolism	Glycerophospholipid metabolism	['K00111', 'K08591', 'K07094', 'K00057']
Staphylococcus epidermidis ATCC 12228	map00260	Amino acid metabolism	Glycine, serine and threonine metabolism	['K01752', 'K00600', 'K01733', 'K00382']
Staphylococcus epidermidis ATCC 12228	map00010	Carbohydrate metabolism	Glycolysis / Gluconeogenesis	['K00850', 'K00927', 'K00175', 'K04041', 'K00382']
Staphylococcus epidermidis ATCC 12228	map00630	Carbohydrate metabolism	Glyoxylate and dicarboxylate metabolism	['K00600', 'K00382']
Staphylococcus epidermidis ATCC 12228	map00340	Amino acid metabolism	Histidine metabolism	['K11755']
Staphylococcus epidermidis ATCC 12228	map00785	Metabolism of cofactors and vitamins	Lipoic acid metabolism	['K03644', 'K00382']
Staphylococcus epidermidis ATCC 12228	map00300	Amino acid metabolism	Lysine biosynthesis	['K01439', 'K01928', 'K00841']
Staphylococcus epidermidis ATCC 12228	map00310	Amino acid metabolism	Lysine degradation	['K00824', 'K00382']
Staphylococcus epidermidis ATCC 12228	map00680	Energy metabolism	Methane metabolism	['K00600', 'K00850', 'K04041']
Staphylococcus epidermidis ATCC 12228	map00910	Energy metabolism	Nitrogen metabolism	['K00926', 'K00370', 'K00374']
Staphylococcus epidermidis ATCC 12228	map00670	Metabolism of cofactors and vitamins	One carbon pool by folate	['K00560', 'K00600', 'K00602']
Staphylococcus epidermidis ATCC 12228	map00190	Energy metabolism	Oxidative phosphorylation	['K00937', 'K02109', 'K02108', 'K00241']
Staphylococcus epidermidis ATCC 12228	map00770	Metabolism of cofactors and vitamins	Pantothenate and CoA biosynthesis	['K01918', 'K00053']
Staphylococcus epidermidis ATCC 12228	map00040	Carbohydrate metabolism	Pentose and glucuronate interconversions	['K05352', 'K01783']
Staphylococcus epidermidis ATCC 12228	map00030	Carbohydrate metabolism	Pentose phosphate pathway	['K00850', 'K01807', 'K01783', 'K04041', 'K01839']
Staphylococcus epidermidis ATCC 12228	map00550	Glycan biosynthesis and metabolism	Peptidoglycan biosynthesis	['K01924', 'K01000', 'K01928', 'K00790', 'K00806', 'K11693', 'K07009']
Staphylococcus epidermidis ATCC 12228	map00405	Biosynthesis of other secondary metabolites	Phenazine biosynthesis	['K01657']
Staphylococcus epidermidis ATCC 12228	map00360	Amino acid metabolism	Phenylalanine metabolism	['K00824']
Staphylococcus epidermidis ATCC 12228	map00400	Amino acid metabolism	Phenylalanine, tyrosine and tryptophan biosynthesis	['K01657']
Staphylococcus epidermidis ATCC 12228	map00195	Energy metabolism	Photosynthesis	['K02108', 'K02109']
Staphylococcus epidermidis ATCC 12228	map00640	Carbohydrate metabolism	Propanoate metabolism	['K19745', 'K00382']
Staphylococcus epidermidis ATCC 12228	map00230	Nucleotide metabolism	Purine metabolism	['K05810', 'K01139', 'K00602', 'K00088', 'K01923', 'K01524', 'K00926', 'K01839', 'K23269', 'K15518', 'K00764']
Staphylococcus epidermidis ATCC 12228	map00240	Nucleotide metabolism	Pyrimidine metabolism	['K00560', 'K00943', 'K00761', 'K00857']
Staphylococcus epidermidis ATCC 12228	map00620	Carbohydrate metabolism	Pyruvate metabolism	['K01069', 'K00175', 'K01679', 'K00382']
Staphylococcus epidermidis ATCC 12228	map00740	Metabolism of cofactors and vitamins	Riboflavin metabolism	['K14652', 'K00794']
Staphylococcus epidermidis ATCC 12228	map00450	Metabolism of other amino acids	Selenocompound metabolism	['K00549', 'K11717']
Staphylococcus epidermidis ATCC 12228	map00920	Energy metabolism	Sulfur metabolism	['K06881']
Staphylococcus epidermidis ATCC 12228	map00430	Metabolism of other amino acids	Taurine and hypotaurine metabolism	['K00259']
Staphylococcus epidermidis ATCC 12228	map00552	Glycan biosynthesis and metabolism	Teichoic acid biosynthesis	['K25619', 'K03429', 'K00712', 'K09809', 'K25617', 'K19005']
Staphylococcus epidermidis ATCC 12228	map00900	Metabolism of terpenoids and polyketides	Terpenoid backbone biosynthesis	['K00806', 'K00919', 'K01641']
Staphylococcus epidermidis ATCC 12228	map00730	Metabolism of cofactors and vitamins	Thiamine metabolism	['K03151', 'K00949', 'K03149']
Staphylococcus epidermidis ATCC 12228	map00380	Amino acid metabolism	Tryptophan metabolism	['K00382']
Staphylococcus epidermidis ATCC 12228	map00130	Metabolism of cofactors and vitamins	Ubiquinone and other terpenoid-quinone biosynthesis	['K01661', 'K08680']
Staphylococcus epidermidis ATCC 12228	map00290	Amino acid metabolism	Valine, leucine and isoleucine biosynthesis	['K00052', 'K00053']
Staphylococcus epidermidis ATCC 12228	map00280	Amino acid metabolism	Valine, leucine and isoleucine degradation	['K00382', 'K01641']
Staphylococcus epidermidis ATCC 12228	map00750	Metabolism of cofactors and vitamins	Vitamin B6 metabolism	['K01733']
S. chromogenes 4S77	map00010	Carbohydrate metabolism	Glycolysis / Gluconeogenesis	['K01689', 'K00174', 'K01623', 'K15633', 'K04041', 'K01006', 'K00382', 'K00850']
S. chromogenes 4S77	map00020	Carbohydrate metabolism	Citrate cycle (TCA cycle)	['K00174', 'K01679', 'K01647', 'K00116', 'K00382']
S. chromogenes 4S77	map00030	Carbohydrate metabolism	Pentose phosphate pathway	['K00036', 'K25031', 'K01623', 'K01783', 'K00852', 'K01619', 'K08094', 'K01839', 'K04041', 'K01807', 'K00850']
S. chromogenes 4S77	map00040	Carbohydrate metabolism	Pentose and glucuronate interconversions	['K01783']
S. chromogenes 4S77	map00051	Carbohydrate metabolism	Fructose and mannose metabolism	['K01623', 'K00009', 'K00882', 'K25814', 'K04041', 'K00850']
S. chromogenes 4S77	map00052	Carbohydrate metabolism	Galactose metabolism	['K02082', 'K02788', 'K01635', 'K00917', 'K01819', 'K02786', 'K00850']
S. chromogenes 4S77	map00190	Energy metabolism	Oxidative phosphorylation	['K02108', 'K02827', 'K02259', 'K02109']
S. chromogenes 4S77	map00195	Energy metabolism	Photosynthesis	['K02108', 'K02109']
S. chromogenes 4S77	map00220	Amino acid metabolism	Arginine biosynthesis	['K01755', 'K00611', 'K00926', 'K01940', 'K01476', 'K01915']
S. chromogenes 4S77	map00230	Nucleotide metabolism	Purine metabolism	['K01519', 'K01524', 'K01139', 'K03784', 'K09769', 'K01756', 'K01588', 'K00926', 'K15518', 'K01839', 'K00602', 'K05810', 'K01923']
S. chromogenes 4S77	map00240	Nucleotide metabolism	Pyrimidine metabolism	['K01494', 'K17828', 'K02823', 'K09769', 'K00560', 'K00876', 'K00943']
S. chromogenes 4S77	map00250	Amino acid metabolism	Alanine, aspartate and glutamate metabolism	['K00259', 'K01756', 'K01755', 'K01940', 'K01915', 'K00820']
S. chromogenes 4S77	map00260	Amino acid metabolism	Glycine, serine and threonine metabolism	['K01695', 'K00872', 'K15633', 'K00605', 'K01733', 'K01752', 'K00865', 'K00382']
S. chromogenes 4S77	map00261	Biosynthesis of other secondary metabolites	Monobactam biosynthesis	['K00215']
S. chromogenes 4S77	map00270	Amino acid metabolism	Cysteine and methionine metabolism	['K05810', 'K00789', 'K01752']
S. chromogenes 4S77	map00280	Amino acid metabolism	Valine, leucine and isoleucine degradation	['K00382']
S. chromogenes 4S77	map00290	Amino acid metabolism	Valine, leucine and isoleucine biosynthesis	['K01653', 'K01687', 'K00052', 'K00053', 'K01649', 'K01652']
S. chromogenes 4S77	map00300	Amino acid metabolism	Lysine biosynthesis	['K01439', 'K00215', 'K01929', 'K01928', 'K00841']
S. chromogenes 4S77	map00310	Amino acid metabolism	Lysine degradation	['K00824', 'K00382']
S. chromogenes 4S77	map00330	Amino acid metabolism	Arginine and proline metabolism	['K01476', 'K00824']
S. chromogenes 4S77	map00340	Amino acid metabolism	Histidine metabolism	['K01468', 'K01479', 'K00765', 'K00817', 'K11755', 'K01745']
S. chromogenes 4S77	map00350	Amino acid metabolism	Tyrosine metabolism	['K00817']
S. chromogenes 4S77	map00360	Amino acid metabolism	Phenylalanine metabolism	['K00824', 'K00817']
S. chromogenes 4S77	map00380	Amino acid metabolism	Tryptophan metabolism	['K00382']
S. chromogenes 4S77	map00400	Amino acid metabolism	Phenylalanine, tyrosine and tryptophan biosynthesis	['K01695', 'K00014', 'K13853', 'K00817', 'K01736', 'K06209', 'K01657']
S. chromogenes 4S77	map00401	Biosynthesis of other secondary metabolites	Novobiocin biosynthesis	['K00817']
S. chromogenes 4S77	map00405	Biosynthesis of other secondary metabolites	Phenazine biosynthesis	['K06998', 'K01657']
S. chromogenes 4S77	map00410	Metabolism of other amino acids	beta-Alanine metabolism	['K01918', 'K01579']
S. chromogenes 4S77	map00430	Metabolism of other amino acids	Taurine and hypotaurine metabolism	['K00259']
S. chromogenes 4S77	map00470	Metabolism of other amino acids	D-Amino acid metabolism	['K01925', 'K00824', 'K21898', 'K23120', 'K01780', 'K23122', 'K01775']
S. chromogenes 4S77	map00480	Metabolism of other amino acids	Glutathione metabolism	['K07160', 'K00036', 'K01255', 'K00432']
S. chromogenes 4S77	map00520	Carbohydrate metabolism	Amino sugar and nucleotide sugar metabolism	['K01443', 'K07106', 'K04042', 'K02564', 'K00075', 'K00820', 'K01791']
S. chromogenes 4S77	map00521	Biosynthesis of other secondary metabolites	Streptomycin biosynthesis	['K01092']
S. chromogenes 4S77	map00541	Glycan biosynthesis and metabolism	O-Antigen nucleotide sugar biosynthesis	['K01791', 'K04042']
S. chromogenes 4S77	map00543	Glycan biosynthesis and metabolism	Exopolysaccharide biosynthesis	['K16568']
S. chromogenes 4S77	map00550	Glycan biosynthesis and metabolism	Peptidoglycan biosynthesis	['K01924', 'K12553', 'K01925', 'K00806', 'K11695', 'K00075', 'K01929', 'K01928', 'K11693']
S. chromogenes 4S77	map00552	Glycan biosynthesis and metabolism	Teichoic acid biosynthesis	['K05946', 'K25619', 'K09809', 'K25617', 'K00712', 'K01005', 'K03429', 'K03740']
S. chromogenes 4S77	map00561	Lipid metabolism	Glycerolipid metabolism	['K08591', 'K00864', 'K03621', 'K03429', 'K00865']
S. chromogenes 4S77	map00562	Carbohydrate metabolism	Inositol phosphate metabolism	['K01092']
S. chromogenes 4S77	map00564	Lipid metabolism	Glycerophospholipid metabolism	['K08591', 'K06131', 'K07094', 'K00057']
S. chromogenes 4S77	map00620	Carbohydrate metabolism	Pyruvate metabolism	['K00174', 'K01679', 'K00116', 'K00158', 'K01026', 'K01069', 'K01649', 'K00382', 'K01006']
S. chromogenes 4S77	map00630	Carbohydrate metabolism	Glyoxylate and dicarboxylate metabolism	['K01647', 'K00605', 'K01915', 'K00865', 'K00382']
S. chromogenes 4S77	map00640	Carbohydrate metabolism	Propanoate metabolism	['K01026', 'K00382', 'K19745']
S. chromogenes 4S77	map00643	Xenobiotics biodegradation and metabolism	Styrene degradation	['K01026']
S. chromogenes 4S77	map00650	Carbohydrate metabolism	Butanoate metabolism	['K01653', 'K00174', 'K01575', 'K00929', 'K01652']
S. chromogenes 4S77	map00660	Carbohydrate metabolism	C5-Branched dibasic acid metabolism	['K01575', 'K01653', 'K01652', 'K00052']
S. chromogenes 4S77	map00670	Metabolism of cofactors and vitamins	One carbon pool by folate	['K00602', 'K00287', 'K00605', 'K00560']
S. chromogenes 4S77	map00680	Energy metabolism	Methane metabolism	['K01689', 'K01623', 'K08094', 'K15633', 'K04041', 'K00850']
S. chromogenes 4S77	map00710	Energy metabolism	Carbon fixation in photosynthetic organisms	['K01623', 'K01783', 'K04041', 'K01807', 'K01006']
S. chromogenes 4S77	map00720	Energy metabolism	Carbon fixation pathways in prokaryotes	['K00174', 'K01679', 'K01006']
S. chromogenes 4S77	map00730	Metabolism of cofactors and vitamins	Thiamine metabolism	['K01077', 'K03151', 'K04487', 'K00949', 'K03149', 'K01662']
S. chromogenes 4S77	map00740	Metabolism of cofactors and vitamins	Riboflavin metabolism	['K00793', 'K11752', 'K00794']
S. chromogenes 4S77	map00750	Metabolism of cofactors and vitamins	Vitamin B6 metabolism	['K01733']
S. chromogenes 4S77	map00760	Metabolism of cofactors and vitamins	Nicotinate and nicotinamide metabolism	['K03742', 'K03784', 'K00858']
S. chromogenes 4S77	map00770	Metabolism of cofactors and vitamins	Pantothenate and CoA biosynthesis	['K01653', 'K01687', 'K00859', 'K01918', 'K00077', 'K01579', 'K00053', 'K01652']
S. chromogenes 4S77	map00780	Metabolism of cofactors and vitamins	Biotin metabolism	['K03524', 'K01935', 'K00833']
S. chromogenes 4S77	map00785	Metabolism of cofactors and vitamins	Lipoic acid metabolism	['K00605', 'K16869', 'K00382', 'K03644']
S. chromogenes 4S77	map00790	Metabolism of cofactors and vitamins	Folate biosynthesis	['K03635', 'K01077', 'K01737', 'K22391', 'K03637', 'K00287', 'K03752', 'K10026']
S. chromogenes 4S77	map00860	Metabolism of cofactors and vitamins	Porphyrin metabolism	['K02492', 'K07145', 'K02259', 'K01698', 'K01599', 'K01749', 'K01772']
S. chromogenes 4S77	map00900	Metabolism of terpenoids and polyketides	Terpenoid backbone biosynthesis	['K24873', 'K00806', 'K01662', 'K00099']
S. chromogenes 4S77	map00906	Metabolism of terpenoids and polyketides	Carotenoid biosynthesis	['K10211', 'K10208']
S. chromogenes 4S77	map00910	Energy metabolism	Nitrogen metabolism	['K00371', 'K00374', 'K00926', 'K01915', 'K26138']
S. chromogenes 4S77	map00920	Energy metabolism	Sulfur metabolism	['K06881', 'K00390']
S. chromogenes 4S77	map00960	Biosynthesis of other secondary metabolites	Tropane, piperidine and pyridine alkaloid biosynthesis	['K00817']
S. chromogenes 4S77	map00983	Xenobiotics biodegradation and metabolism	Drug metabolism - other enzymes	['K00876', 'K01519']
S. chromogenes 4S77	map00997	Biosynthesis of other secondary metabolites	Biosynthesis of various other secondary metabolites	['K23447', 'K21898', 'K23446']
S. chromogenes 4S77	map00998	Biosynthesis of other secondary metabolites	Biosynthesis of various antibiotics	['K18652']
S. chromogenes 4S77	map00999	Biosynthesis of other secondary metabolites	Biosynthesis of various plant secondary metabolites	['K00014', 'K00789']
S. chromogenes 4S90	map00010	Carbohydrate metabolism	Glycolysis / Gluconeogenesis	['K04041', 'K01006', 'K01623', 'K00382', 'K15633', 'K00850', 'K01689', 'K00174']
S. chromogenes 4S90	map00020	Carbohydrate metabolism	Citrate cycle (TCA cycle)	['K01647', 'K00116', 'K01679', 'K00382', 'K00174']
S. chromogenes 4S90	map00030	Carbohydrate metabolism	Pentose phosphate pathway	['K01783', 'K04041', 'K01623', 'K01807', 'K01839', 'K25031', 'K01619', 'K00850', 'K08094', 'K00036', 'K00852']
S. chromogenes 4S90	map00040	Carbohydrate metabolism	Pentose and glucuronate interconversions	['K01783']
S. chromogenes 4S90	map00051	Carbohydrate metabolism	Fructose and mannose metabolism	['K02800', 'K04041', 'K01623', 'K00009', 'K25814', 'K00882', 'K00850']
S. chromogenes 4S90	map00052	Carbohydrate metabolism	Galactose metabolism	['K01635', 'K00917', 'K02082', 'K01819', 'K02788', 'K00850', 'K02786']
S. chromogenes 4S90	map00053	Carbohydrate metabolism	Ascorbate and aldarate metabolism	['K03475']
S. chromogenes 4S90	map00190	Energy metabolism	Oxidative phosphorylation	['K02259', 'K02827', 'K02108', 'K02109']
S. chromogenes 4S90	map00195	Energy metabolism	Photosynthesis	['K02108', 'K02109']
S. chromogenes 4S90	map00220	Amino acid metabolism	Arginine biosynthesis	['K00926', 'K01940', 'K01476', 'K00611', 'K01755']
S. chromogenes 4S90	map00230	Nucleotide metabolism	Purine metabolism	['K15518', 'K09769', 'K05810', 'K01839', 'K00926', 'K01756', 'K01524', 'K01923', 'K01588', 'K00602', 'K03784', 'K01139', 'K01519']
S. chromogenes 4S90	map00240	Nucleotide metabolism	Pyrimidine metabolism	['K00560', 'K01494', 'K02823', 'K00876', 'K09769', 'K00943', 'K17828']
S. chromogenes 4S90	map00250	Amino acid metabolism	Alanine, aspartate and glutamate metabolism	['K01756', 'K01940', 'K00820', 'K01755', 'K00259']
S. chromogenes 4S90	map00260	Amino acid metabolism	Glycine, serine and threonine metabolism	['K01733', 'K00605', 'K00382', 'K00872', 'K01752', 'K15633', 'K00865', 'K01695']
S. chromogenes 4S90	map00261	Biosynthesis of other secondary metabolites	Monobactam biosynthesis	['K00215']
S. chromogenes 4S90	map00270	Amino acid metabolism	Cysteine and methionine metabolism	['K01752', 'K05810', 'K00789']
S. chromogenes 4S90	map00280	Amino acid metabolism	Valine, leucine and isoleucine degradation	['K00382']
S. chromogenes 4S90	map00290	Amino acid metabolism	Valine, leucine and isoleucine biosynthesis	['K01653', 'K01649', 'K01652', 'K00052', 'K00053']
S. chromogenes 4S90	map00300	Amino acid metabolism	Lysine biosynthesis	['K01929', 'K01439', 'K00215', 'K00841', 'K01928']
S. chromogenes 4S90	map00310	Amino acid metabolism	Lysine degradation	['K00824', 'K00382']
S. chromogenes 4S90	map00330	Amino acid metabolism	Arginine and proline metabolism	['K00824', 'K01476']
S. chromogenes 4S90	map00340	Amino acid metabolism	Histidine metabolism	['K01479', 'K01745', 'K00817', 'K01468', 'K00765', 'K11755']
S. chromogenes 4S90	map00350	Amino acid metabolism	Tyrosine metabolism	['K00817']
S. chromogenes 4S90	map00360	Amino acid metabolism	Phenylalanine metabolism	['K00824', 'K00817']
S. chromogenes 4S90	map00380	Amino acid metabolism	Tryptophan metabolism	['K22450', 'K00382']
S. chromogenes 4S90	map00400	Amino acid metabolism	Phenylalanine, tyrosine and tryptophan biosynthesis	['K01736', 'K00817', 'K13853', 'K06209', 'K01695', 'K01657', 'K00014']
S. chromogenes 4S90	map00401	Biosynthesis of other secondary metabolites	Novobiocin biosynthesis	['K00817']
S. chromogenes 4S90	map00405	Biosynthesis of other secondary metabolites	Phenazine biosynthesis	['K01657', 'K06998']
S. chromogenes 4S90	map00410	Metabolism of other amino acids	beta-Alanine metabolism	['K01579', 'K01918']
S. chromogenes 4S90	map00430	Metabolism of other amino acids	Taurine and hypotaurine metabolism	['K00259']
S. chromogenes 4S90	map00470	Metabolism of other amino acids	D-Amino acid metabolism	['K23120', 'K01780', 'K01775', 'K00824', 'K23122', 'K21898', 'K01925']
S. chromogenes 4S90	map00480	Metabolism of other amino acids	Glutathione metabolism	['K01255', 'K00036', 'K07160', 'K00432']
S. chromogenes 4S90	map00520	Carbohydrate metabolism	Amino sugar and nucleotide sugar metabolism	['K01443', 'K04042', 'K01791', 'K00075', 'K00820', 'K07106', 'K02564']
S. chromogenes 4S90	map00521	Biosynthesis of other secondary metabolites	Streptomycin biosynthesis	['K01092']
S. chromogenes 4S90	map00541	Glycan biosynthesis and metabolism	O-Antigen nucleotide sugar biosynthesis	['K04042', 'K01791']
S. chromogenes 4S90	map00543	Glycan biosynthesis and metabolism	Exopolysaccharide biosynthesis	['K16568']
S. chromogenes 4S90	map00550	Glycan biosynthesis and metabolism	Peptidoglycan biosynthesis	['K12553', 'K01929', 'K11693', 'K11695', 'K00806', 'K01924', 'K00075', 'K01928', 'K01925']
S. chromogenes 4S90	map00552	Glycan biosynthesis and metabolism	Teichoic acid biosynthesis	['K03429', 'K25617', 'K01005', 'K05946', 'K25619', 'K03740', 'K09809']
S. chromogenes 4S90	map00561	Lipid metabolism	Glycerolipid metabolism	['K03429', 'K03621', 'K08591', 'K00864', 'K00865']
S. chromogenes 4S90	map00562	Carbohydrate metabolism	Inositol phosphate metabolism	['K01092']
S. chromogenes 4S90	map00564	Lipid metabolism	Glycerophospholipid metabolism	['K06131', 'K00057', 'K08591', 'K07094']
S. chromogenes 4S90	map00620	Carbohydrate metabolism	Pyruvate metabolism	['K01006', 'K00158', 'K01026', 'K00116', 'K01649', 'K01679', 'K00382', 'K00174', 'K01069']
S. chromogenes 4S90	map00630	Carbohydrate metabolism	Glyoxylate and dicarboxylate metabolism	['K01647', 'K00865', 'K00605', 'K00382']
S. chromogenes 4S90	map00640	Carbohydrate metabolism	Propanoate metabolism	['K01026', 'K19745', 'K00382']
S. chromogenes 4S90	map00643	Xenobiotics biodegradation and metabolism	Styrene degradation	['K01026']
S. chromogenes 4S90	map00650	Carbohydrate metabolism	Butanoate metabolism	['K01653', 'K01652', 'K00174', 'K01575', 'K00929']
S. chromogenes 4S90	map00660	Carbohydrate metabolism	C5-Branched dibasic acid metabolism	['K01653', 'K01575', 'K00052', 'K01652']
S. chromogenes 4S90	map00670	Metabolism of cofactors and vitamins	One carbon pool by folate	['K00602', 'K00605', 'K00560', 'K00287']
S. chromogenes 4S90	map00680	Energy metabolism	Methane metabolism	['K04041', 'K01623', 'K15633', 'K00850', 'K01689', 'K08094']
S. chromogenes 4S90	map00710	Energy metabolism	Carbon fixation in photosynthetic organisms	['K01783', 'K04041', 'K01006', 'K01623', 'K01807']
S. chromogenes 4S90	map00720	Energy metabolism	Carbon fixation pathways in prokaryotes	['K00174', 'K01006', 'K01679']
S. chromogenes 4S90	map00730	Metabolism of cofactors and vitamins	Thiamine metabolism	['K01662', 'K04487', 'K03149', 'K01077', 'K00949', 'K03151']
S. chromogenes 4S90	map00740	Metabolism of cofactors and vitamins	Riboflavin metabolism	['K00794', 'K11752', 'K00793']
S. chromogenes 4S90	map00750	Metabolism of cofactors and vitamins	Vitamin B6 metabolism	['K06215', 'K01733']
S. chromogenes 4S90	map00760	Metabolism of cofactors and vitamins	Nicotinate and nicotinamide metabolism	['K03784', 'K00858', 'K03742']
S. chromogenes 4S90	map00770	Metabolism of cofactors and vitamins	Pantothenate and CoA biosynthesis	['K01579', 'K01653', 'K00077', 'K00859', 'K01918', 'K01652', 'K00053']
S. chromogenes 4S90	map00780	Metabolism of cofactors and vitamins	Biotin metabolism	['K00833', 'K01935', 'K03524']
S. chromogenes 4S90	map00785	Metabolism of cofactors and vitamins	Lipoic acid metabolism	['K00605', 'K16869', 'K03644', 'K00382']
S. chromogenes 4S90	map00790	Metabolism of cofactors and vitamins	Folate biosynthesis	['K03635', 'K00287', 'K03637', 'K10026', 'K22391', 'K01077', 'K03752', 'K01737']
S. chromogenes 4S90	map00860	Metabolism of cofactors and vitamins	Porphyrin metabolism	['K02492', 'K01698', 'K07145', 'K01599', 'K01749', 'K02259', 'K01772']
S. chromogenes 4S90	map00900	Metabolism of terpenoids and polyketides	Terpenoid backbone biosynthesis	['K00099', 'K00806', 'K24873', 'K01662']
S. chromogenes 4S90	map00910	Energy metabolism	Nitrogen metabolism	['K00926', 'K26138', 'K00374', 'K00371']
S. chromogenes 4S90	map00920	Energy metabolism	Sulfur metabolism	['K06881', 'K00390']
S. chromogenes 4S90	map00960	Biosynthesis of other secondary metabolites	Tropane, piperidine and pyridine alkaloid biosynthesis	['K00817']
S. chromogenes 4S90	map00983	Xenobiotics biodegradation and metabolism	Drug metabolism - other enzymes	['K00876', 'K01519']
S. chromogenes 4S90	map00997	Biosynthesis of other secondary metabolites	Biosynthesis of various other secondary metabolites	['K21898', 'K23447', 'K23446']
S. chromogenes 4S90	map00998	Biosynthesis of other secondary metabolites	Biosynthesis of various antibiotics	['K18652']
S. chromogenes 4S90	map00999	Biosynthesis of other secondary metabolites	Biosynthesis of various plant secondary metabolites	['K00014', 'K00789']
All S. chromogenes	map00010	Carbohydrate metabolism	Glycolysis / Gluconeogenesis	['K15633', 'K01689', 'K00174', 'K00850', 'K01006', 'K01623', 'K04041', 'K00927', 'K00873', 'K00382']
All S. chromogenes	map00020	Carbohydrate metabolism	Citrate cycle (TCA cycle)	['K01679', 'K00174', 'K00116', 'K00382', 'K01647']
All S. chromogenes	map00030	Carbohydrate metabolism	Pentose phosphate pathway	['K08094', 'K01807', 'K00036', 'K00850', 'K01623', 'K01619', 'K04041', 'K01839', 'K00852', 'K01783', 'K25031']
All S. chromogenes	map00040	Carbohydrate metabolism	Pentose and glucuronate interconversions	['K01812', 'K01195', 'K00848', 'K01783', 'K01818']
All S. chromogenes	map00051	Carbohydrate metabolism	Fructose and mannose metabolism	['K25814', 'K00009', 'K00850', 'K00882', 'K01623', 'K04041', 'K00848', 'K02800', 'K01818']
All S. chromogenes	map00052	Carbohydrate metabolism	Galactose metabolism	['K01635', 'K02082', 'K00850', 'K02788', 'K01819', 'K02786', 'K00917']
All S. chromogenes	map00053	Carbohydrate metabolism	Ascorbate and aldarate metabolism	['K01195']
All S. chromogenes	map00190	Energy metabolism	Oxidative phosphorylation	['K02108', 'K00937', 'K02827', 'K02109', 'K02259']
All S. chromogenes	map00195	Energy metabolism	Photosynthesis	['K02108', 'K02109']
All S. chromogenes	map00220	Amino acid metabolism	Arginine biosynthesis	['K00926', 'K01915', 'K00611', 'K01476', 'K01755', 'K01940']
All S. chromogenes	map00230	Nucleotide metabolism	Purine metabolism	['K00602', 'K00926', 'K01588', 'K01139', 'K09769', 'K01524', 'K15518', 'K00764', 'K01756', 'K03784', 'K00759', 'K01519', 'K01839', 'K01923', 'K05810', 'K03816']
All S. chromogenes	map00240	Nucleotide metabolism	Pyrimidine metabolism	['K00943', 'K02823', 'K00876', 'K00560', 'K17828', 'K00857', 'K09769', 'K01494', 'K01937', 'K16904']
All S. chromogenes	map00250	Amino acid metabolism	Alanine, aspartate and glutamate metabolism	['K01915', 'K00259', 'K00820', 'K01755', 'K00764', 'K01756', 'K01940']
All S. chromogenes	map00260	Amino acid metabolism	Glycine, serine and threonine metabolism	['K15633', 'K00133', 'K01752', 'K00605', 'K00865', 'K01695', 'K01733', 'K00872', 'K00643', 'K00382', 'K00600']
All S. chromogenes	map00261	Biosynthesis of other secondary metabolites	Monobactam biosynthesis	['K00133', 'K00215']
All S. chromogenes	map00270	Amino acid metabolism	Cysteine and methionine metabolism	['K01752', 'K00789', 'K00558', 'K00133', 'K05810']
All S. chromogenes	map00280	Amino acid metabolism	Valine, leucine and isoleucine degradation	['K00382']
All S. chromogenes	map00290	Amino acid metabolism	Valine, leucine and isoleucine biosynthesis	['K00052', 'K01649', 'K01653', 'K00053', 'K01687', 'K01652']
All S. chromogenes	map00300	Amino acid metabolism	Lysine biosynthesis	['K01928', 'K00215', 'K00841', 'K00133', 'K01929', 'K01439']
All S. chromogenes	map00310	Amino acid metabolism	Lysine degradation	['K00382', 'K00824']
All S. chromogenes	map00330	Amino acid metabolism	Arginine and proline metabolism	['K01476', 'K00824']
All S. chromogenes	map00340	Amino acid metabolism	Histidine metabolism	['K11755', 'K01468', 'K00765', 'K01745', 'K00817', 'K01479', 'K01712']
All S. chromogenes	map00350	Amino acid metabolism	Tyrosine metabolism	['K00817']
All S. chromogenes	map00360	Amino acid metabolism	Phenylalanine metabolism	['K00817', 'K00824']
All S. chromogenes	map00380	Amino acid metabolism	Tryptophan metabolism	['K22450', 'K00382']
All S. chromogenes	map00400	Amino acid metabolism	Phenylalanine, tyrosine and tryptophan biosynthesis	['K13853', 'K01695', 'K00014', 'K01736', 'K01657', 'K00817', 'K06209']
All S. chromogenes	map00401	Biosynthesis of other secondary metabolites	Novobiocin biosynthesis	['K00817']
All S. chromogenes	map00405	Biosynthesis of other secondary metabolites	Phenazine biosynthesis	['K01657', 'K06998']
All S. chromogenes	map00410	Metabolism of other amino acids	beta-Alanine metabolism	['K01579', 'K01918']
All S. chromogenes	map00430	Metabolism of other amino acids	Taurine and hypotaurine metabolism	['K00259']
All S. chromogenes	map00450	Metabolism of other amino acids	Selenocompound metabolism	['K00384']
All S. chromogenes	map00460	Metabolism of other amino acids	Cyanoamino acid metabolism	['K00600']
All S. chromogenes	map00470	Metabolism of other amino acids	D-Amino acid metabolism	['K23122', 'K01925', 'K00824', 'K21898', 'K01780', 'K23120', 'K01775']
All S. chromogenes	map00480	Metabolism of other amino acids	Glutathione metabolism	['K01255', 'K00036', 'K07160', 'K00432']
All S. chromogenes	map00511	Glycan biosynthesis and metabolism	Other glycan degradation	['K23989']
All S. chromogenes	map00520	Carbohydrate metabolism	Amino sugar and nucleotide sugar metabolism	['K00075', 'K02472', 'K00820', 'K04042', 'K01443', 'K01791', 'K02564', 'K07106', 'K01233']
All S. chromogenes	map00521	Biosynthesis of other secondary metabolites	Streptomycin biosynthesis	['K01092']
All S. chromogenes	map00531	Glycan biosynthesis and metabolism	Glycosaminoglycan degradation	['K01195']
All S. chromogenes	map00541	Glycan biosynthesis and metabolism	O-Antigen nucleotide sugar biosynthesis	['K02472', 'K24300', 'K19068', 'K04042', 'K01791', 'K24258']
All S. chromogenes	map00542	Glycan biosynthesis and metabolism	O-Antigen repeat unit biosynthesis	['K02851']
All S. chromogenes	map00543	Glycan biosynthesis and metabolism	Exopolysaccharide biosynthesis	['K03208', 'K16568', 'K02851']
All S. chromogenes	map00550	Glycan biosynthesis and metabolism	Peptidoglycan biosynthesis	['K12553', 'K00075', 'K01928', 'K01925', 'K11694', 'K00806', 'K11695', 'K01924', 'K01929', 'K11693']
All S. chromogenes	map00552	Glycan biosynthesis and metabolism	Teichoic acid biosynthesis	['K00712', 'K01005', 'K03740', 'K24300', 'K25617', 'K02851', 'K09809', 'K25619', 'K05946', 'K03429']
All S. chromogenes	map00561	Lipid metabolism	Glycerolipid metabolism	['K00865', 'K03621', 'K00864', 'K08591', 'K03429']
All S. chromogenes	map00562	Carbohydrate metabolism	Inositol phosphate metabolism	['K01092']
All S. chromogenes	map00564	Lipid metabolism	Glycerophospholipid metabolism	['K00111', 'K08591', 'K00057', 'K06131', 'K07094']
All S. chromogenes	map00572	Glycan biosynthesis and metabolism	Arabinogalactan biosynthesis - Mycobacterium	['K02851']
All S. chromogenes	map00620	Carbohydrate metabolism	Pyruvate metabolism	['K00158', 'K01649', 'K00174', 'K00116', 'K01679', 'K00873', 'K01006', 'K01026', 'K00382', 'K01069']
All S. chromogenes	map00630	Carbohydrate metabolism	Glyoxylate and dicarboxylate metabolism	['K01915', 'K00605', 'K00865', 'K01647', 'K00382', 'K00600']
All S. chromogenes	map00640	Carbohydrate metabolism	Propanoate metabolism	['K19745', 'K00382', 'K01026']
All S. chromogenes	map00643	Xenobiotics biodegradation and metabolism	Styrene degradation	['K01026']
All S. chromogenes	map00650	Carbohydrate metabolism	Butanoate metabolism	['K00174', 'K00929', 'K01653', 'K01575', 'K01652']
All S. chromogenes	map00660	Carbohydrate metabolism	C5-Branched dibasic acid metabolism	['K01575', 'K00052', 'K01652', 'K01653']
All S. chromogenes	map00670	Metabolism of cofactors and vitamins	One carbon pool by folate	['K00602', 'K00560', 'K00605', 'K00287', 'K00600']
All S. chromogenes	map00680	Energy metabolism	Methane metabolism	['K15633', 'K01689', 'K08094', 'K00850', 'K01623', 'K04041', 'K00600']
All S. chromogenes	map00710	Energy metabolism	Carbon fixation in photosynthetic organisms	['K01807', 'K01006', 'K01623', 'K04041', 'K00927', 'K01783']
All S. chromogenes	map00720	Energy metabolism	Carbon fixation pathways in prokaryotes	['K01679', 'K00174', 'K01006']
All S. chromogenes	map00730	Metabolism of cofactors and vitamins	Thiamine metabolism	['K04487', 'K03149', 'K01662', 'K01077', 'K00949', 'K03151']
All S. chromogenes	map00740	Metabolism of cofactors and vitamins	Riboflavin metabolism	['K00794', 'K00793', 'K11752', 'K14652']
All S. chromogenes	map00750	Metabolism of cofactors and vitamins	Vitamin B6 metabolism	['K01733', 'K06215']
All S. chromogenes	map00760	Metabolism of cofactors and vitamins	Nicotinate and nicotinamide metabolism	['K03784', 'K00858', 'K03742']
All S. chromogenes	map00770	Metabolism of cofactors and vitamins	Pantothenate and CoA biosynthesis	['K01653', 'K00053', 'K01687', 'K01579', 'K00859', 'K01918', 'K01652', 'K00077']
All S. chromogenes	map00780	Metabolism of cofactors and vitamins	Biotin metabolism	['K03524', 'K01935', 'K00833']
All S. chromogenes	map00785	Metabolism of cofactors and vitamins	Lipoic acid metabolism	['K16869', 'K00382', 'K03644', 'K00605']
All S. chromogenes	map00790	Metabolism of cofactors and vitamins	Folate biosynthesis	['K03637', 'K10026', 'K03752', 'K01737', 'K03635', 'K01077', 'K00287', 'K22391', 'K14652']
All S. chromogenes	map00860	Metabolism of cofactors and vitamins	Porphyrin metabolism	['K01772', 'K01698', 'K01749', 'K07145', 'K01195', 'K02492', 'K00643', 'K01599', 'K02259']
All S. chromogenes	map00900	Metabolism of terpenoids and polyketides	Terpenoid backbone biosynthesis	['K24873', 'K00806', 'K00099', 'K01662']
All S. chromogenes	map00906	Metabolism of terpenoids and polyketides	Carotenoid biosynthesis	['K10210', 'K10211', 'K10208']
All S. chromogenes	map00910	Energy metabolism	Nitrogen metabolism	['K26138', 'K00926', 'K01915', 'K00374', 'K00371', 'K00370']
All S. chromogenes	map00920	Energy metabolism	Sulfur metabolism	['K00390', 'K06881']
All S. chromogenes	map00944	Biosynthesis of other secondary metabolites	Flavone and flavonol biosynthesis	['K01195']
All S. chromogenes	map00960	Biosynthesis of other secondary metabolites	Tropane, piperidine and pyridine alkaloid biosynthesis	['K00817']
All S. chromogenes	map00983	Xenobiotics biodegradation and metabolism	Drug metabolism - other enzymes	['K01195', 'K00876', 'K01519', 'K00857']
All S. chromogenes	map00997	Biosynthesis of other secondary metabolites	Biosynthesis of various other secondary metabolites	['K21898', 'K23447', 'K23446']
All S. chromogenes	map00998	Biosynthesis of other secondary metabolites	Biosynthesis of various antibiotics	['K18652']
All S. chromogenes	map00999	Biosynthesis of other secondary metabolites	Biosynthesis of various plant secondary metabolites	['K00014', 'K00789']

## Sheet: Table S6
Table S6. Prokaryotic defence systems in Staphylococcus chromogenes strains identified by PADLOC. Pseudogenes are written in red. PDC, Phage defence candidate; RM, restriction-modification.
Strain	Location	Locus No.	Defense_system	target.name	hmm.accession	hmm.name	protein.name	start	end	strand
4S77	chromosome	1	RM_type_I	FDAOAELG_00202	PDLC03048	REase_I_00009	REase_I	227831	230627	+
4S77	chromosome	1	RM_type_I	FDAOAELG_00204	PDLC03022	MTase_I_00005	MTase_I	231297	232854	+
4S77	chromosome	1	RM_type_I	FDAOAELG_00205	PDLC03165	Specificity_I_00114	Specificity_I	232846	234106	+
4S77	chromosome	2	PDC-S07	FDAOAELG_00241	PDLC04899	PDC-S07_WP_110056698.1	PDC-S07	277529	277922	+
4S77	chromosome	2	RM_type_IV	FDAOAELG_00242	PDLC03658	mREase_IV_00004	mREase_IV	277924	280795	+
4S77	chromosome	3	PDC-S16	FDAOAELG_01613	PDLC04941	PDC-S16_WP_008858743.1	PDC-S16	1619855	1620083	+
4S90	chromosome	1	RM_type_I	MNHDEDAN_00031	PDLC03048	REase_I_00009	REase_I	32383	35176	+
4S90	chromosome	1	RM_type_I	MNHDEDAN_00033	PDLC03022	MTase_I_00005	MTase_I	35848	37405	+
4S90	chromosome	1	RM_type_I	MNHDEDAN_00034	PDLC03165	Specificity_I_00114	Specificity_I	37397	38600	+
4S90	chromosome	2	PDC-S50	MNHDEDAN_00056	PDLC05032	PDC-S50_WP_014253608.1	PDC-S50	51655	52831	+
4S90	chromosome	3	RM_type_I	MNHDEDAN_00215	PDLC03048	REase_I_00009	REase_I	232307	235103	+
4S90	chromosome	3	RM_type_I	MNHDEDAN_00217	PDLC03022	MTase_I_00005	MTase_I	235775	237332	+
4S90	chromosome	3	RM_type_I	MNHDEDAN_00218	PDLC03165	Specificity_I_00114	Specificity_I	237324	238500	+
4S90	chromosome	4	PDC-S07	MNHDEDAN_00250	PDLC04899	PDC-S07_WP_110056698.1	PDC-S07	279306	279699	+
4S90	chromosome	4	RM_type_IV	MNHDEDAN_00251	PDLC03658	mREase_IV_00004	mREase_IV	279701	282491	+
1401	chromosome	1	RM_type_I	GJU84_RS00205	PDLC03048	REase_I_00009	REase_I	39849	42642	+
1401	chromosome	1	RM_type_I	GJU84_RS00215	PDLC03022	MTase_I_00005	MTase_I	43314	44871	+
1401	chromosome	1	RM_type_I	GJU84_RS00220	PDLC03165	Specificity_I_00114	Specificity_I	44863	46081	+
1401	chromosome	2	AbiG	GJU84_RS00300	PDLC02331	AbiGi	AbiGi	59907	60726	+
1401	chromosome	2	AbiG	GJU84_RS00305	PDLC02332	AbiGii	AbiGii	60725	61958	+
1401	chromosome	2	PDC-S04	GJU84_RS00315	PDLC04838	PDC-S04_WP_169250289.1	PDC-S04	62172	62748	+
1401	chromosome	3	CRISPR_array	CRISPR001	NA	NA	CRISPR_array	159299	159731	+
1401	chromosome	3	cas_type_II-A	GJU84_RS00760	PDLC01256	cd09643	Cas9	159940	163108	+
1401	chromosome	3	cas_type_II-A	GJU84_RS00765	PDLC02061	Cas1_II_WP_078484493.1	Cas1_II	163107	164010	+
1401	chromosome	3	cas_type_II-A	GJU84_RS00770	PDLC02068	Cas2_II_WP_167337171.1	Cas2_II	164014	164323	+
1401	chromosome	3	cas_type_II-A	GJU84_RS00775	PDLC02122	Csn2_WP_060552029.1	Csn2	164336	165341	+
1401	chromosome	4	RM_type_I	GJU84_RS01070	PDLC03048	REase_I_00009	REase_I	247182	249978	+
1401	chromosome	4	RM_type_I	GJU84_RS01080	PDLC03022	MTase_I_00005	MTase_I	250648	252205	+
1401	chromosome	4	RM_type_I	GJU84_RS01085	PDLC03165	Specificity_I_00114	Specificity_I	252197	253394	+
1401	chromosome	5	PDC-S07	GJU84_RS01270	PDLC04899	PDC-S07_WP_110056698.1	PDC-S07	296845	297238	+
1401	chromosome	5	RM_type_IV	GJU84_RS01275	PDLC03658	mREase_IV_00004	mREase_IV	297240	300111	+
1401	chromosome	6	PD-Lambda-1	GJU84_RS11205	PDLC03977	PD-Lambda-1_WP_082363513.1	PD-Lambda-1	2273258	2274920	-
17A	chromosome	1	CRISPR_array	CRISPR001	NA	NA	CRISPR_array	147725	148949	+
17A	chromosome	1	cas_type_II-A	DWB97_RS00975	PDLC01256	cd09643	Cas9	149161	152326	+
17A	chromosome	1	cas_type_II-A	DWB97_RS00980	PDLC02061	Cas1_II_WP_078484493.1	Cas1_II	152325	153228	+
17A	chromosome	1	cas_type_II-A	DWB97_RS00985	PDLC02068	Cas2_II_WP_167337171.1	Cas2_II	153232	153541	+
17A	chromosome	1	cas_type_II-A	DWB97_RS00990	PDLC02122	Csn2_WP_060552029.1	Csn2	153554	154559	+
17A	chromosome	2	RM_type_I	DWB97_RS01285	PDLC03048	REase_I_00009	REase_I	238513	241309	+
17A	chromosome	2	RM_type_I	DWB97_RS01295	PDLC03022	MTase_I_00005	MTase_I	241979	243536	+
17A	chromosome	2	RM_type_I	DWB97_RS01300	PDLC03165	Specificity_I_00114	Specificity_I	243528	244725	+
17A	chromosome	3	PDC-S07	DWB97_RS01480	PDLC04899	PDC-S07_WP_110056698.1	PDC-S07	288127	288520	+
17A	chromosome	3	RM_type_IV	DWB97_RS01485	PDLC03658	mREase_IV_00004	mREase_IV	288522	291393	+
17A	chromosome	4	SoFic	DWB97_RS08415	PDLC03963	SoFic__SoFic	SoFic	1714984	1716208	-
76ME	chromosome	1	PDC-S30	LGV34_RS00235	PDLC04989	PDC-S30_WP_227961428.1	PDC-S30	49332	50109	-
76ME	chromosome	1	cbass_type_IIs	LGV34_RS00255	PDLC00780	Cyclase_00020	Cyclase	52678	53773	+
76ME	chromosome	1	cbass_type_IIs	LGV34_RS00260	PDLC00865	E2_00008	E2	53811	54429	+
76ME	chromosome	1	cbass_type_IIs	LGV34_RS00265	PDLC00726	Effector_00064	Effector	54418	55186	+
76ME	chromosome	2	PDC-S07	LGV34_RS01165	PDLC04899	PDC-S07_WP_110056698.1	PDC-S07	262157	262550	+
76ME	chromosome	2	RM_type_IV	LGV34_RS01170	PDLC03658	mREase_IV_00004	mREase_IV	262552	265423	+
BTM	chromosome	1	PDC-S39	RCF72_RS00145	PDLC05012	PDC-S39_WP_095017002.1	PDC-S39	31774	33559	+
BTM	chromosome	2	CRISPR_array	CRISPR001	NA	NA	CRISPR_array	130975	131601	+
BTM	chromosome	2	cas_type_II-A	RCF72_RS00605	PDLC01256	cd09643	Cas9	131811	134976	+
BTM	chromosome	2	cas_type_II-A	RCF72_RS00610	PDLC02061	Cas1_II_WP_078484493.1	Cas1_II	134975	135878	+
BTM	chromosome	2	cas_type_II-A	RCF72_RS00615	PDLC02068	Cas2_II_WP_167337171.1	Cas2_II	135882	136191	+
BTM	chromosome	2	cas_type_II-A	RCF72_RS00620	PDLC02122	Csn2_WP_060552029.1	Csn2	136204	137209	+
BTM	chromosome	3	PDC-S07	RCF72_RS01070	PDLC04899	PDC-S07_WP_110056698.1	PDC-S07	248350	248743	+
BTM	chromosome	3	RM_type_IV	RCF72_RS01075	PDLC03658	mREase_IV_00004	mREase_IV	248745	251616	+
BTM	chromosome	4	PDC-S19	RCF72_RS08180	PDLC04952	PDC-S19_WP_106843225.1	PDC-S19	1677846	1678815	+
BTM	chromosome	5	PDC-M67	RCF72_RS10840	PDLC04770	PDC-M67B_WP_223493759.1	PDC-M67B	2202802	2203330	-
BTM	chromosome	5	PDC-M67	RCF72_RS10845	PDLC04768	PDC-M67A_WP_025192315.1	PDC-M67A	2203351	2204311	-
CCM	chromosome	1	PDC-S07	RCF73_RS01180	PDLC04899	PDC-S07_WP_110056698.1	PDC-S07	256741	257134	+
CCM	chromosome	1	RM_type_IV	RCF73_RS01185	PDLC03658	mREase_IV_00004	mREase_IV	257136	260007	+
CCM	chromosome	2	PDC-S19	RCF73_RS08825	PDLC04952	PDC-S19_WP_106843225.1	PDC-S19	1766052	1767021	+
CCM	chromosome	3	PD-Lambda-1	RCF73_RS11615	PDLC03977	PD-Lambda-1_WP_082363513.1	PD-Lambda-1	2297906	2299568	-
CCM	chromosome	4	AbiD	RCF73_RS11670	PDLC02344	AbiD	AbiD	2309991	2310960	-
DSM 20454	chromosome	1	RM_type_I	PYW36_RS01000	PDLC03048	REase_I_00009	REase_I	220789	223585	+
DSM 20455	chromosome	1	RM_type_I	PYW36_RS01010	PDLC03022	MTase_I_00005	MTase_I	224255	225812	+
DSM 20456	chromosome	1	RM_type_I	PYW36_RS01015	PDLC03165	Specificity_I_00114	Specificity_I	225804	227001	+
DSM 20457	chromosome	2	PDC-S06	PYW36_RS01180	PDLC04891	PDC-S06_WP_106028275.1	PDC-S06	266934	269490	+
DSM 20458	chromosome	2	DMS_other	PYW36_RS01190	PDLC03219	MTase_II_00005	MTase_II	270557	272447	+
DSM 20459	chromosome	2	DMS_other	PYW36_RS01195	PDLC03234	MTase_II_00020	MTase_II	272452	273568	+
DSM 20460	chromosome	2	DMS_other	PYW36_RS01210	PDLC03549	REase_II_00151	REase_II	275671	276916	+
IM	chromosome	1	PDC-S37	RCF71_RS00145	PDLC05009	PDC-S37_WP_026770543.1	PDC-S37	32306	37436	+
IM	chromosome	1	PDC-S30	RCF71_RS00160	PDLC04989	PDC-S30_WP_227961428.1	PDC-S30	38546	39242	-
IM	chromosome	2	PDC-S07	RCF71_RS01340	PDLC04899	PDC-S07_WP_110056698.1	PDC-S07	300384	300777	+
IM	chromosome	2	RM_type_IV	RCF71_RS01345	PDLC03658	mREase_IV_00004	mREase_IV	300779	303650	+
IM	chromosome	3	PDC-S19	RCF71_RS08790	PDLC04952	PDC-S19_WP_106843225.1	PDC-S19	1775013	1775982	+
IVB6199	chromosome	1	PDC-S07	MUA20_RS01110	PDLC04899	PDC-S07_WP_110056698.1	PDC-S07	236570	236963	+
IVB6199	chromosome	2	RM_type_II	MUA20_RS04670	PDLC03470	REase_II_00072	REase_II	913627	914422	-
IVB6199	chromosome	2	RM_type_II	MUA20_RS04675	PDLC03330	MTase_II_00116	MTase_II	914414	915419	-
IVB6199	chromosome	2	DMS_other	MUA20_RS04695	PDLC04142	capH	capH	916929	917262	-
IVB6200	chromosome	1	CRISPR_array	CRISPR001	NA	NA	CRISPR_array	158730	159621	+
IVB6200	chromosome	1	cas_type_II-A	MUA19_RS00720	PDLC01256	cd09643	Cas9	159829	162997	+
IVB6200	chromosome	1	cas_type_II-A	MUA19_RS00725	PDLC02061	Cas1_II_WP_078484493.1	Cas1_II	162996	163899	+
IVB6200	chromosome	1	cas_type_II-A	MUA19_RS00730	PDLC02068	Cas2_II_WP_167337171.1	Cas2_II	163903	164212	+
IVB6200	chromosome	1	cas_type_II-A	MUA19_RS00735	PDLC02122	Csn2_WP_060552029.1	Csn2	164225	165230	+
IVB6200	chromosome	2	RM_type_II	MUA19_RS01140	PDLC03370	MTase_II_00156	MTase_II	261993	263226	+
IVB6200	chromosome	2	RM_type_II	MUA19_RS01145	PDLC03382	MTase_II_00168	MTase_II	263182	264508	+
IVB6200	chromosome	2	RM_type_II	MUA19_RS01150	PDLC03488	REase_II_00090	REase_II	264509	265730	+
IVB6200	chromosome	3	RM_type_II	MUA19_RS01300	PDLC03553	REase_II_00155	REase_II	299767	301243	+
IVB6200	chromosome	3	RM_type_II	MUA19_RS01305	PDLC03329	MTase_II_00115	MTase_II	301372	302611	+
IVB6200	chromosome	4	PDC-S07	MUA19_RS01365	PDLC04899	PDC-S07_WP_110056698.1	PDC-S07	315883	316276	+
IVB6200	chromosome	4	RM_type_IV	MUA19_RS01370	PDLC03658	mREase_IV_00004	mREase_IV	316278	319149	+
IVB6200	chromosome	5	SoFic	MUA19_RS08485	PDLC03963	SoFic__SoFic	SoFic	1768850	1770074	-
TA	chromosome	1	RM_type_I	RCF70_RS00180	PDLC03019	MTase_I_00002	MTase_I	36849	38364	+
TA	chromosome	1	RM_type_I	RCF70_RS00190	PDLC03040	REase_I_00001	REase_I	39631	42754	+
TA	chromosome	1	PDC-S30	RCF70_RS00195	PDLC04989	PDC-S30_WP_227961428.1	PDC-S30	42886	43663	-
TA	chromosome	2	Uzume	RCF70_RS00355	PDLC03973	Uzume__UzuA	UzuA	75042	75627	-
TA	chromosome	3	DRT_class_I	RCF70_RS00450	PDLC02341	AbiA	AbiA	90850	92710	+
TA	chromosome	4	RM_type_I	RCF70_RS01215	PDLC03048	REase_I_00009	REase_I	263933	266729	+
TA	chromosome	4	RM_type_I	RCF70_RS01225	PDLC03022	MTase_I_00005	MTase_I	267400	268957	+
TA	chromosome	4	RM_type_I	RCF70_RS01230	PDLC03165	Specificity_I_00114	Specificity_I	268949	270101	+
TA	chromosome	5	PDC-S07	RCF70_RS01400	PDLC04899	PDC-S07_WP_110056698.1	PDC-S07	311979	312372	+
TA	chromosome	5	RM_type_IV	RCF70_RS01405	PDLC03658	mREase_IV_00004	mREase_IV	312374	315245	+
TA	chromosome	6	PDC-S19	RCF70_RS08925	PDLC04952	PDC-S19_WP_106843225.1	PDC-S19	1801034	1802003	+

## Sheet: Table S7
Table S7. Toxin-antitoxin (TA) loci in Staphylococcus chromogenes strains identified by TAfinder.
Strain	Location	TA_ID	Type	Locus_tag	Strand	Length (aa)	Product	TA_type
4S77	chromosome	1	Antitoxin	FDAOAELG_00695	+	95	copper-sensing transcriptional repressor CsoR	2
4S77	chromosome	1	Toxin	FDAOAELG_00696	+	74	putative copper chaperone CsoZ	2
4S77	chromosome	2	Antitoxin	FDAOAELG_00709	+	56	MazE	2
4S77	chromosome	2	Toxin	FDAOAELG_00710	+	117	MazF	2
4S77	chromosome	3	Antitoxin	FDAOAELG_00870	+	199	6-phosphogluconolactonase	2
4S77	chromosome	3	Toxin	FDAOAELG_00871	+	54	SAS053 family DNA gyrase inhibitor	2
4S90	chromosome	1	Antitoxin	MNHDEDAN_00706	+	95	copper-sensing transcriptional repressor CsoR	2
4S90	chromosome	1	Toxin	MNHDEDAN_00707	+	74	putative copper chaperone CsoZ	2
4S90	chromosome	2	Antitoxin	MNHDEDAN_00720	+	56	MazE	2
4S90	chromosome	2	Toxin	MNHDEDAN_00721	+	117	MazF	2
4S90	chromosome	3	Antitoxin	MNHDEDAN_00880	+	199	6-phosphogluconolactonase	2
4S90	chromosome	3	Toxin	MNHDEDAN_00881	+	54	SAS053 family DNA gyrase inhibitor	2
1401	chromosome	1	Antitoxin	GJU84_RS03555	+	95	copper-sensing transcriptional repressor CsoR	2
1401	chromosome	1	Toxin	GJU84_RS03560	+	74	putative copper chaperone CsoZ	2
1401	chromosome	2	Antitoxin	GJU84_RS03625	+	56	MazE	2
1401	chromosome	2	Toxin	GJU84_RS03630	+	117	MazF	2
1401	chromosome	3	Antitoxin	GJU84_RS04430	+	199	6-phosphogluconolactonase	2
1401	chromosome	3	Toxin	GJU84_RS04435	+	54	SAS053 family DNA gyrase inhibitor	2
17A	chromosome	1	Antitoxin	DWB97_RS03855	+	95	copper-sensing transcriptional repressor CsoR	2
17A	chromosome	1	Toxin	DWB97_RS03860	+	74	putative copper chaperone CsoZ	2
17A	chromosome	2	Antitoxin	DWB97_RS03920	+	56	MazE	2
17A	chromosome	2	Toxin	DWB97_RS03925	+	117	MazF	2
17A	chromosome	3	Antitoxin	DWB97_RS04720	+	199	6-phosphogluconolactonase	2
17A	chromosome	3	Toxin	DWB97_RS11765	+	54	SAS053 family DNA gyrase inhibitor	2
76ME	chromosome	1	Antitoxin	LGV34_RS03420	+	95	copper-sensing transcriptional repressor CsoR	2
76ME	chromosome	1	Toxin	LGV34_RS03425	+	74	putative copper chaperone CsoZ	2
76ME	chromosome	2	Antitoxin	LGV34_RS03490	+	56	MazE	2
76ME	chromosome	2	Toxin	LGV34_RS03495	+	117	MazF	2
76ME	chromosome	3	Antitoxin	LGV34_RS04295	+	199	6-phosphogluconolactonase	2
76ME	chromosome	3	Toxin	LGV34_RS04300	+	54	SAS053 family DNA gyrase inhibitor	2
BTM	chromosome	1	Antitoxin	RCF72_RS03335	+	95	copper-sensing transcriptional repressor CsoR	2
BTM	chromosome	1	Toxin	RCF72_RS03340	+	74	putative copper chaperone CsoZ	2
BTM	chromosome	2	Antitoxin	RCF72_RS03405	+	56	MazE	2
BTM	chromosome	2	Toxin	RCF72_RS03410	+	117	MazF	2
BTM	chromosome	3	Antitoxin	RCF72_RS04215	+	199	6-phosphogluconolactonase	2
BTM	chromosome	3	Toxin	RCF72_RS04220	+	54	SAS053 family DNA gyrase inhibitor	2
CCM	chromosome	1	Antitoxin	RCF73_RS03725	+	95	copper-sensing transcriptional repressor CsoR	2
CCM	chromosome	1	Toxin	RCF73_RS03730	+	74	putative copper chaperone CsoZ	2
CCM	chromosome	2	Antitoxin	RCF73_RS03795	+	56	MazE	2
CCM	chromosome	2	Toxin	RCF73_RS03800	+	117	MazF	2
CCM	chromosome	3	Antitoxin	RCF73_RS04600	+	199	6-phosphogluconolactonase	2
CCM	chromosome	3	Toxin	RCF73_RS04605	+	54	SAS053 family DNA gyrase inhibitor	2
DSM	chromosome	1	Antitoxin	PYW36_RS03490	+	95	copper-sensing transcriptional repressor CsoR	2
DSM	chromosome	1	Toxin	PYW36_RS03495	+	74	putative copper chaperone CsoZ	2
DSM	chromosome	2	Antitoxin	PYW36_RS03560	+	56	MazE	2
DSM	chromosome	2	Toxin	PYW36_RS03565	+	117	MazF	2
DSM	chromosome	3	Antitoxin	PYW36_RS04365	+	199	6-phosphogluconolactonase	2
DSM	chromosome	3	Toxin	PYW36_RS04370	+	54	SAS053 family DNA gyrase inhibitor	2
IM	chromosome	1	Antitoxin	RCF71_RS03605	+	95	copper-sensing transcriptional repressor CsoR	2
IM	chromosome	1	Toxin	RCF71_RS03610	+	74	putative copper chaperone CsoZ	2
IM	chromosome	2	Antitoxin	RCF71_RS03675	+	56	MazE	2
IM	chromosome	2	Toxin	RCF71_RS03680	+	117	MazF	2
IM	chromosome	3	Antitoxin	RCF71_RS04480	+	199	6-phosphogluconolactonase	2
IM	chromosome	3	Toxin	RCF71_RS04485	+	54	SAS053 family DNA gyrase inhibitor	2
IVB6199	chromosome	1	Antitoxin	MUA20_RS03425	+	95	copper-sensing transcriptional repressor CsoR	2
IVB6199	chromosome	1	Toxin	MUA20_RS03430	+	77	putative copper chaperone CsoZ	2
IVB6199	chromosome	2	Antitoxin	MUA20_RS03495	+	56	MazE	2
IVB6199	chromosome	2	Toxin	MUA20_RS03500	+	117	MazF	2
IVB6199	chromosome	3	Antitoxin	MUA20_RS03720	+	53	helix-turn-helix domain-containing protein	2
IVB6199	chromosome	3	Toxin	MUA20_RS03725	+	203	Bro-N domain-containing protein	2
IVB6199	chromosome	4	Toxin	MUA20_RS03725	+	203	Bro-N domain-containing protein	2
IVB6199	chromosome	4	Antitoxin	MUA20_RS03730	+	101	helix-turn-helix domain-containing protein	2
IVB6199	chromosome	5	Antitoxin	MUA20_RS04430	+	199	6-phosphogluconolactonase	2
IVB6199	chromosome	5	Toxin	MUA20_RS04435	+	54	SAS053 family DNA gyrase inhibitor	2
IVB6199	chromosome	6	Toxin	MUA20_RS04690	-	155	ImmA/IrrE family metallo-endopeptidase	2
IVB6199	chromosome	6	Antitoxin	MUA20_RS04695	-	110	helix-turn-helix domain-containing protein	2
IVB6200	chromosome	1	Antitoxin	MUA19_RS03805	+	95	copper-sensing transcriptional repressor CsoR	2
IVB6200	chromosome	1	Toxin	MUA19_RS03810	+	74	putative copper chaperone CsoZ	2
IVB6200	chromosome	2	Antitoxin	MUA19_RS03875	+	56	MazE	2
IVB6200	chromosome	2	Toxin	MUA19_RS03880	+	117	MazF	2
IVB6200	chromosome	3	Antitoxin	MUA19_RS04680	+	199	6-phosphogluconolactonase	2
IVB6200	chromosome	3	Toxin	MUA19_RS04685	+	54	SAS053 family DNA gyrase inhibitor	2
TA	chromosome	1	Antitoxin	RCF70_RS03735	+	95	copper-sensing transcriptional repressor CsoR	2
TA	chromosome	1	Toxin	RCF70_RS03740	+	74	putative copper chaperone CsoZ	2
TA	chromosome	2	Antitoxin	RCF70_RS03805	+	56	MazE	2
TA	chromosome	2	Toxin	RCF70_RS03810	+	117	MazF	2
TA	chromosome	3	Antitoxin	RCF70_RS04610	+	199	6-phosphogluconolactonase	2
TA	chromosome	3	Toxin	RCF70_RS04615	+	54	SAS053 family DNA gyrase inhibitor	2

## Sheet: Table S8
Table S8. Distribution of homologues of antimicrobial peptide resistance associated genes across Staphylococcus chromogenes strains and S. carnosus TM300. graR, response regulator of the glycine-rich AMP-sensing system; graS, sensor histidine kinase of the glycine-rich AMP-sensing system; graX, accessory protein in the glycine-rich AMP-sensing system involved in signal transduction; aur, aureolys…
Species	Strain	graX	graR	graS	vraF	vraG	vraH	braR	braS	braD	braE	vraD	vraE	mprF	dltA	dltB	dltC	dltD	capB	capC	capA	capD	aur	sspA/esp	sak
S. chromogenes	4S77	ND	ND	ND	ND	ND	FDAOAELG_00356	FDAOAELG_00131	FDAOAELG_00132	FDAOAELG_00133	FDAOAELG_00134	ND	ND	FDAOAELG_01362	FDAOAELG_01827	FDAOAELG_01826	FDAOAELG_01825	FDAOAELG_01824	FDAOAELG_00229	FDAOAELG_00228	FDAOAELG_00227	FDAOAELG_00225	FDAOAELG_01891	ND	ND
S. chromogenes	4S90	ND	ND	ND	ND	ND	MNHDEDAN_00365	MNHDEDAN_00141	MNHDEDAN_00142	MNHDEDAN_00143	MNHDEDAN_00144	ND	ND	MNHDEDAN_01371	MNHDEDAN_01775	MNHDEDAN_01774	MNHDEDAN_01773	MNHDEDAN_01772	MNHDEDAN_00238	MNHDEDAN_00237	MNHDEDAN_00236	MNHDEDAN_00234	MNHDEDAN_01903	ND	ND
S. chromogenes	1401	ND	ND	ND	ND	ND	GJU84_RS01890	ND	ND	ND	ND	ND	ND	GJU84_RS06910	GJU84_RS08910	GJU84_RS08905	GJU84_RS08900	GJU84_RS08895	GJU84_RS01210	GJU84_RS01205	GJU84_RS01200	GJU84_RS01190	GJU84_RS09490	ND	ND
S. chromogenes	17A	ND	ND	ND	ND	ND	DWB97_RS02085	ND	ND	ND	ND	ND	ND	DWB97_RS06850	DWB97_RS09135	DWB97_RS09130	DWB97_RS09125	DWB97_RS09120	DWB97_RS01420	DWB97_RS01415	DWB97_RS01410	DWB97_RS01400	DWB97_RS09530	ND	ND
S. chromogenes	76ME	ND	ND	ND	ND	ND	LGV34_RS01715	ND	ND	ND	ND	ND	ND	LGV34_RS06435	LGV34_RS08425	LGV34_RS08420	LGV34_RS08415	LGV34_RS08410	LGV34_RS01105	LGV34_RS01100	LGV34_RS01095	LGV34_RS01085	LGV34_RS09035	ND	ND
S. chromogenes	BTM	ND	ND	ND	ND	ND	RCF72_RS01635	RCF72_RS00550	RCF72_RS00555	RCF72_RS00560	RCF72_RS00565	ND	ND	RCF72_RS06355	RCF72_RS08630	RCF72_RS08625	RCF72_RS08620	RCF72_RS08615	RCF72_RS01010	RCF72_RS01005	RCF72_RS01000	RCF72_RS00990	RCF72_RS09075	ND	ND
S. chromogenes	CCM	ND	ND	ND	ND	ND	RCF73_RS01755	ND	ND	ND	ND	ND	ND	RCF73_RS07025	RCF73_RS09275	RCF73_RS09270	RCF73_RS09265	RCF73_RS09260	RCF73_RS01120	RCF73_RS01115	RCF73_RS01110	RCF73_RS01100	RCF73_RS09910	ND	ND
S. chromogenes	DSM	ND	ND	ND	ND	ND	PYW36_RS01795	ND	ND	ND	ND	ND	ND	PYW36_RS06530	PYW36_RS08785	PYW36_RS08780	PYW36_RS08775	PYW36_RS08770	PYW36_RS01125	PYW36_RS01120	PYW36_RS01115	PYW36_RS01105	PYW36_RS09095	ND	ND
S. chromogenes	IM	ND	ND	ND	ND	ND	RCF71_RS01915	RCF71_RS00845	RCF71_RS00850	RCF71_RS00855	RCF71_RS00860	ND	ND	RCF71_RS06955	RCF71_RS09240	RCF71_RS09235	RCF71_RS09230	RCF71_RS09225	RCF71_RS01280	RCF71_RS01275	RCF71_RS01270	RCF71_RS01260	RCF71_RS09570	ND	ND
S. chromogenes	IVB6199	ND	ND	ND	ND	ND	MUA20_RS01710	MUA20_RS00595	MUA20_RS00600	MUA20_RS00605	MUA20_RS00610	ND	ND	MUA20_RS06925	MUA20_RS09015	MUA20_RS09010	MUA20_RS09005	MUA20_RS09000	MUA20_RS01050	MUA20_RS01045	MUA20_RS01040	MUA20_RS01030	MUA20_RS09345	ND	ND
S. chromogenes	IVB61200	ND	ND	ND	ND	ND	MUA19_RS01985	MUA19_RS00675	MUA19_RS00680	MUA19_RS00685	MUA19_RS00690	ND	ND	MUA19_RS06880	MUA19_RS08985	MUA19_RS08980	MUA19_RS08975	MUA19_RS08970	MUA19_RS01290	MUA19_RS01285	MUA19_RS01280	MUA19_RS01270	MUA19_RS09270	ND	ND
S. chromogenes	TA	ND	ND	ND	ND	ND	RCF70_RS02030	RCF70_RS00870	RCF70_RS00875	RCF70_RS00880	RCF70_RS00885	ND	ND	RCF70_RS06730	RCF70_RS09380	RCF70_RS09375	RCF70_RS09370	RCF70_RS09365	RCF70_RS01340	RCF70_RS01335	RCF70_RS01330	RCF70_RS01320	RCF70_RS09665	ND	ND
S. carnosus	TM300	ND	SCA_RS01540	SCA_RS01545	SCA_RS01550	SCA_RS01555	SCA_RS10290	ND	ND	ND	ND	ND	ND	SCA_RS05030	SCA_RS02735	SCA_RS02740	SCA_RS02745	SCA_RS02750	ND	ND	ND	ND	ND	ND	ND

## Sheet: Table S10
Table S10. IS elements in Staphylococcus chromogenes strains 4S77 and 4S90 found by ISFinder and MobileElementFinder. IS, insertion sequences. “Truncated” indicates predicted transposase genes with incomplete open reading frames. “Fragmented” indicates transposase sequences split into two separate ORFs due to internal disruptions.
Strain	Locus	IS element	IS Family	Start	End	Strand	Length (bp)	ORFs No.	Transposase			Reference
									Locus-tags	Length (aa)	Status	Origin	Length	Genbank accession number	ORFs No.	Transposase length (aa)
4S77	chromosome	IS257-1	IS6	1853275	1854065	+	791	1	FDAOAELG_01833	107	Truncated	Staphylococcus aureus	791	X53952	1	224
4S77	plasmid (~57 kb)	IS431mec	IS6	10906	11693	+	788	2	FDAOAELG_02320, FDAOAELG_02321	47, 167	Fragmentated	Staphylococcus aureus	790	X53818	1	224
4S77	plasmid (~57 kb)	ISSau6	IS6	16131	16925	-	795	1	FDAOAELG_02327	224	Intact	Staphylococcus aureus	793	NC_002952	1	224
4S77	plasmid (~57 kb)	IS431mec	IS6	20201	20956	-	756	2	FDAOAELG_02331, FDAOAELG_02332	167, 47	Fragmentated	Staphylococcus aureus	790	X53818	1	224
4S77	plasmid (~57 kb)	ISSau6	IS6	23103	23897	+	795	1	FDAOAELG_02334	224	Intact	Staphylococcus aureus	793	NC_002952	1	224
4S77	plasmid (~57 kb)	IS431mec	IS6	25593	26382	+	790	1	FDAOAELG_02336	224	Intact	Staphylococcus aureus	790	X53818	1	224
4S90	chromosome	IS257-1	IS6	1816206	1816996	+	791	1	MNHDEDAN_01781	107	Truncated	Staphylococcus aureus	791	X53952	1	224
4S90	plasmid (~57 kb)	IS431mec	IS6	10909	11696	+	788	2	MNHDEDAN_02345, MNHDEDAN_02346	47, 167	Fragmentated	Staphylococcus aureus	790	X53818	1	224
4S90	plasmid (~57 kb)	ISSau6	IS6	16134	16928	-	795	1	MNHDEDAN_02352	224	Intact	Staphylococcus aureus	793	NC_002952	1	224
4S90	plasmid (~57 kb)	IS431mec	IS6	20205	20960	-	756	2	MNHDEDAN_02356, MNHDEDAN_02357	167, 47	Fragmentated	Staphylococcus aureus	790	X53818	1	224
4S90	plasmid (~57 kb)	ISSau6	IS6	23107	23901	+	795	1	MNHDEDAN_02359	224	Intact	Staphylococcus aureus	793	NC_002952	1	224
4S90	plasmid (~57 kb)	IS431mec	IS6	25596	26385	+	790	1	MNHDEDAN_02361	224	Intact	Staphylococcus aureus	790	X53818	1	224

## Sheet: Table S11
Table S11. Prophage regions in Staphylococcus chromogenes strains 4S77 and 4S90 found by PHASTEST.
Strain	locus	Region	Region start	Region end	Region Length (kb)	GC %	Bacterial CDS	Phage CDS	attL (bp)	attR (bp)	Completeness	Score
4S77	chromosome	1	937546	980830	43.2	34.93	11	54	5’-cctcactctccgttattt-3’ (18)	5’-cctcactctccgttattt-3’ (18)	intact	130
4S77	chromosome	2	1584542	1627180	42.6	35.88	4	59	5'-ttttactttttt-3' (12)	5'-ttttactttttt-3' (12)	intact	150
4S90	chromosome	1	941740	984776	43	34.82	10	52	5’-tccctcactctccgttattt-3’ (20)	5’-tccctcactctccgttattt-3’ (20)	intact	130
4S90	chromosome	2	1817407	1874597	57.1	35.82	22	57	5'-aatgaacaatta-3' (12)	5'-aatgaacaatta-3' (12)	intact	150

## Sheet: Table S12
Table S12. Predicted operons and gene annotations of the 57 kb plasmid in Staphylococcus chromogenes strains 4S77 and 4S90 by Operon-mapper. Genes predicted to be truncated or fragmented are indicated in red.
Cluster	Operon	Gene number	Type	Coordinates in 4S77		Coordinates in 4S90		Strand	Function
				Start	End	Start	End
NA	1	1	CDS	158	358	158	358	-	Hypothetical protein
		2	CDS	364	1158	364	1158	-	ATPase involved in DNA partitioning
NA	2	3	CDS	1577	2056	1577	2056	+	Replication initiator protein A-fragment 1
		4	CDS	2023	2502	2023	2502	+	Replication initiator protein A-fragment 2
NA	3	5	CDS	2610	3044	2610	3044	+	Na+/H+ antiporter NhaD and related arsenite
Ribulose monophosphate	4	6	CDS	3813	4157	3816	4160	-	Helix-turn-helix transcriptional regulator
		7	CDS	4239	4787	4242	4790	-	6-phospho-3-hexuloisomerase
		8	CDS	4789	5421	4792	5424	-	3-hexulose-6-phosphate synthase
Pentose phosphate	5	9	CDS	5615	6949	5618	6952	+	Glucose-6-phosphate isomerase
		10	CDS	7017	8417	7020	8420	+	6-phosphogluconate dehydrogenase
		11	CDS	8439	9899	8442	9902	+	Glucose-6-phosphate 1-dehydrogenase
		12	CDS	9948	10598	9951	10601	+	NAD(P)H-dependent oxidoreductase
		13	CDS	10632	10847	10635	10850	+	Hypothetical protein
NA	6	14	CDS	10962	11105	10965	11108	+	Transposase and inactivated derivatives
		15	CDS	11133	11636	11136	11639	+	Transposase and inactivated derivatives
NA	7	16	CDS	11657	11911	11660	11914	-	Replication initiation protein, partial
NA	8	17	CDS	12376	12900	12379	12903	-	Super-infection exclusion protein B
NA	9	18	CDS	13144	14778	13147	14781	-	Plasmid recombination enzyme
NA	10	19	CDS	14994	15389	14997	15392	-	Hypothetical protein
		20	CDS	15405	16121	15408	16124	-	Replication initiation protein, partial
NA	11	21	CDS	16189	16863	16192	16866	-	Transposase and inactivated derivatives
Potential bacteriocin biosynthetic gene cluster-1	12	22	CDS	17305	17433	17309	17437	-	Hypothetical peptide A
		23	CDS	17480	17635	17484	17639	-	Hypothetical peptide B
	13	24	CDS	17816	19975	17820	19979	-	Peptidase-ABC transporter
NA	14	25	CDS	20227	20730	20231	20734	-	Transposase and inactivated derivatives
NA	15	26	CDS	21970	22935	21974	22939	-	ABC-type metal ion transport system, periplasmic
NA	16	27	CDS	23165	23839	23169	23843	+	Transposase and inactivated derivatives
NA	17	28	CDS	24202	25431	24205	25434	+	Acetylornithine deacetylase/Succinyl-diaminopimelate desuccinylase
NA	18	29	CDS	25649	26323	25652	26326	+	Transposase and inactivated derivatives
NA	19	30	CDS	26387	26620	26390	26623	+	Hypothetical protein
		31	CDS	26605	26754	26608	26757	+	Transposase and inactivated derivatives
		32	CDS	26748	27128	26751	27131	+	Transposase and inactivated derivatives
NA	20	33	CDS	27523	27975	27526	27978	-	Helix-turn-helix transcriptional regulator
		34	CDS	27991	29406	27994	29409	-	Predicted membrane protein
		35	CDS	29467	29694	29470	29697	-	Transposase and inactivated derivatives
NA	21	36	CDS	29964	32045	29967	32174	-	Glycerol ester hydrolase
NA	22	37	CDS	32350	33303	32479	33432	+	Alpha/beta hydrolase
NA	23	38	CDS	33916	34131	34044	34259	+	Hypothetical protein
NA	24	39	CDS	35096	35872	35224	36000	+	Hypothetical protein
NA	25	40	CDS	36771	37379	36899	37507	+	Site-specific recombinases, DNA invertase Pin homologs
Micrococcin P1-gene cluster	26	41	CDS	38133	38573	38261	38701	-	TclU
		42	CDS	38551	39258	38679	39386	-	TclP
		43	CDS	39255	40613	39383	40741	-	TclN
		44	CDS	40625	41452	40753	41580	-	TclM
		45	CDS	41446	42240	41574	42368	-	TclL
		46	CDS	42248	44770	42376	44898	-	TclK
		47	CDS	44783	46483	44911	46611	-	TclJ
		48	CDS	46483	47196	46611	47324	-	TclI
	27	49	CDS	47291	47716	47419	47844	+	TclQ
		50	CDS	47735	48217	47863	48345	+	Orf18
		51	CDS	48234	48893	48362	49021	+	TclS
	28	52	CDS	48986	49135	49114	49263	-	TclE
NA	29	53	CDS	49565	49879	49693	50007	-	Adenine-specific DNA methylase containing a Zn-ribbon
		54	CDS	49872	50768	50000	50896	-	ATPase involved in DNA partitioning
NA	30	55	CDS	50911	51135	51039	51263	+	Hypothetical protein
NA	31	56	CDS	51437	52420	51565	52548	+	Replication initiator protein A
NA	32	57	CDS	52584	52757	52712	52885	+	Plasmid rolling circle replication initiator protein, partial
NA	33	58	CDS	52735	53118	52863	53246	-	Hypothetical protein
NA	34	59	CDS	53624	53950	53708	54079	+	Hypothetical protein
NA	35	60	CDS	54763	55962	54893	56092	+	MFS transporter
NA	36	61	CDS	56089	56508	56219	56638	+	Trypsin-like serine protease, partial

## Sheet: Table S14
Table S14. List of Staphylococcus strains with complete genomes from NCBI database. NA, not available.
Species	GenBank accession no.	BioSample	Strain/Isolate	Total Sequence Length	Number of Scaffolds	Host category
Staphylococcus agnetis	GCA_011466855.1	SAMN13231958	1379	2449249	1	Animals
Staphylococcus agnetis	GCA_007814015.1	SAMN09714665	12B	2345021	1	Animals
Staphylococcus agnetis	GCA_025561005.1	SAMN26923309	IVB6175	2488720	1	Animals
Staphylococcus agnetis	GCA_025560965.1	SAMN26923310	IVB6177	2462679	1	Animals
Staphylococcus agnetis	GCA_025560945.1	SAMN26923311	IVB6186	2449994	1	Animals
Staphylococcus agnetis	GCA_025560925.1	SAMN26923312	IVB6187	2449987	1	Animals
Staphylococcus agnetis	GCA_025560905.1	SAMN26923313	IVB6197	2481135	2	Animals
Staphylococcus agnetis	GCA_025560885.1	SAMN26923314	IVB6212	2432232	1	Animals
Staphylococcus agnetis	GCA_001442815.3	SAMN02743857	908	2508743	4	Animals
Staphylococcus argenteus	GCA_927312875.1	SAMEA10885804	20S00001-1_long	2708011	1	Animals
Staphylococcus argenteus	GCA_038106905.1	SAMN40643810	Dubai-25	2834926	1	Environmental
Staphylococcus argenteus	GCA_038104935.1	SAMN40643811	Dubai-30	2793661	1	Environmental
Staphylococcus argenteus	GCA_007859575.1	SAMN12340634	B3-25B	2697792	2	Environmental
Staphylococcus argenteus	GCA_022226895.1	SAMN25742062	1710042798	2788547	2	Human
Staphylococcus argenteus	GCA_022370435.1	SAMN21514078	1801221	2836680	3	Human
Staphylococcus argenteus	GCA_003967115.1	SAMD00114619	58113	2872664	3	Human
Staphylococcus argenteus	GCA_023158915.1	SAMN27652595	MRSA-139-14-168	2818859	2	Human
Staphylococcus argenteus	GCA_023612175.1	SAMN22560074	RIVM_M020832	2795030	2	Human
Staphylococcus argenteus	GCA_023612155.1	SAMN22560076	RIVM_M036020	2832000	2	Human
Staphylococcus argenteus	GCA_023611825.1	SAMN22560078	RIVM_M046968	2783212	2	Human
Staphylococcus argenteus	GCA_002812345.2	SAMN07510742	XNO106	2771259	2	Human
Staphylococcus argenteus	GCA_003595345.1	SAMN07510741	XNO62	2744503	1	Human
Staphylococcus argenteus	GCA_000236925.1	SAMEA2272597	MSHR1132	2787638	2	NA
Staphylococcus argenteus	GCA_016756355.1	SAMD00071154	Tokyo13064	2750811	1	NA
Staphylococcus argenteus	GCA_016756375.1	SAMD00071155	Tokyo13069	2751556	1	NA
Staphylococcus arlettae	GCA_025560865.1	SAMN26923315	IVB6234	2777425	2	Animals
Staphylococcus arlettae	GCA_025560845.1	SAMN26923316	IVB6235	2706864	3	Animals
Staphylococcus arlettae	GCA_019891015.1	SAMN21034498	AHKW2e	2649260	2	Animals
Staphylococcus arlettae	GCA_023614505.1	SAMN28657522	SA283	2727741	8	Human
Staphylococcus arlettae	GCA_006741705.1	SAMD00166936	P2	2652264	2	NA
Staphylococcus aureus	GCA_033798765.1	SAMN38153148	V315	2792515	1	Animals
Staphylococcus aureus	GCA_033798745.1	SAMN38153149	V482	2859205	1	Animals
Staphylococcus aureus	GCA_030345235.1	SAMN35722689	21-024	2793534	1	Animals
Staphylococcus aureus	GCA_030345215.1	SAMN35722690	21-074	2806618	1	Animals
Staphylococcus aureus	GCA_030345195.1	SAMN35722691	22-042	2806604	1	Animals
Staphylococcus aureus	GCA_041729565.1	SAMN42208606	23EV612	2792123	1	Animals
Staphylococcus aureus	GCA_039621985.1	SAMN41090366	CC133-MSSA	2742745	1	Animals
Staphylococcus aureus	GCA_039622365.1	SAMN41090367	CC479-MSSA	2739900	1	Animals
Staphylococcus aureus	GCA_039622665.1	SAMN41090364	CC479-MSSA	2736525	1	Animals
Staphylococcus aureus	GCA_039622155.1	SAMN41090368	CC705-MSSA	2774748	1	Animals
Staphylococcus aureus	GCA_003030225.1	SAMN08663447	CFSAN018750	2719423	1	Animals
Staphylococcus aureus	GCA_044496705.1	SAMN44445338	M22.2	2833167	1	Animals
Staphylococcus aureus	GCA_003186125.1	SAMN09253995	MOK042	2876138	2	Animals
Staphylococcus aureus	GCA_003186105.1	SAMN09254008	MOK063	2808798	1	Animals
Staphylococcus aureus	GCA_003957315.1	SAMN10578731	PMB 64-1	2775972	1	Animals
Staphylococcus aureus	GCA_003952625.1	SAMN10578733	PMB 81-4	2876590	1	Animals
Staphylococcus aureus	GCA_012044215.1	SAMN14466324	PMB179-1	2741492	1	Animals
Staphylococcus aureus	GCA_012044475.1	SAMN14466325	PMB196-1	2744920	1	Animals
Staphylococcus aureus	GCA_011032785.1	SAMN13975784	SA1428	2777910	2	Animals
Staphylococcus aureus	GCA_033061535.1	SAMEA112648784	ST5477	2726176	2	Animals
Staphylococcus aureus	GCA_001298325.2	SAMN04008874	BA01611	2885865	1	Animals
Staphylococcus aureus	GCA_002952015.1	SAMN06689951	K5	2718638	1	Animals
Staphylococcus aureus	GCA_042078115.1	SAMN39326608	M19060305	2819758	1	Animals
Staphylococcus aureus	GCA_007813675.1	SAMN09714411	13	2737143	1	Animals
Staphylococcus aureus	GCA_025561645.1	SAMN26923317	IVB6154	2906085	2	Animals
Staphylococcus aureus	GCA_025560825.1	SAMN26923318	IVB6155	2889221	2	Animals
Staphylococcus aureus	GCA_025561625.1	SAMN26923319	IVB6156	2921697	3	Animals
Staphylococcus aureus	GCA_025561605.1	SAMN26923320	IVB6157	2891655	4	Animals
Staphylococcus aureus	GCA_025560805.1	SAMN26923321	IVB6158	2812046	1	Animals
Staphylococcus aureus	GCA_025560785.1	SAMN26923322	IVB6159	2812044	1	Animals
Staphylococcus aureus	GCA_025559805.1	SAMN26923323	IVB6163	2828586	2	Animals
Staphylococcus aureus	GCA_025559785.1	SAMN26923324	IVB6164	2768007	2	Animals
Staphylococcus aureus	GCA_025559765.1	SAMN26923325	IVB6165	2822481	2	Animals
Staphylococcus aureus	GCA_025559745.1	SAMN26923326	IVB6166	2939425	2	Animals
Staphylococcus aureus	GCA_025559725.1	SAMN26923327	IVB6167	2939423	2	Animals
Staphylococcus aureus	GCA_025559705.1	SAMN26923328	IVB6168	2794910	2	Animals
Staphylococcus aureus	GCA_025559685.1	SAMN26923329	IVB6169	2939422	2	Animals
Staphylococcus aureus	GCA_025559665.1	SAMN26923330	IVB6170	2816002	2	Animals
Staphylococcus aureus	GCA_025561585.1	SAMN26923331	IVB6171	2902685	3	Animals
Staphylococcus aureus	GCA_025559625.1	SAMN26923333	IVB6173	2822475	2	Animals
Staphylococcus aureus	GCA_025559605.1	SAMN26923334	IVB6185	2889513	2	Animals
Staphylococcus aureus	GCA_025559565.1	SAMN26923336	IVB6195	2851642	2	Animals
Staphylococcus aureus	GCA_025559525.1	SAMN26923337	IVB6196	2808124	1	Animals
Staphylococcus aureus	GCA_025559325.1	SAMN26923340	IVB6215	2938990	3	Animals
Staphylococcus aureus	GCA_025559265.1	SAMN26923341	IVB6221	2835408	2	Animals
Staphylococcus aureus	GCA_025559225.1	SAMN26923342	IVB6232	2749662	3	Animals
Staphylococcus aureus	GCA_025559165.1	SAMN26923343	IVB6239	2820076	2	Animals
Staphylococcus aureus	GCA_025559125.1	SAMN26923344	IVB6242	2855157	3	Animals
Staphylococcus aureus	GCA_025559085.1	SAMN26923345	IVB6243	2854929	3	Animals
Staphylococcus aureus	GCA_025559045.1	SAMN26923346	IVB6248	2817560	2	Animals
Staphylococcus aureus	GCA_025559005.1	SAMN26923347	IVB6249	2886159	3	Animals
Staphylococcus aureus	GCA_025558965.1	SAMN26923348	IVB6250	2867982	2	Animals
Staphylococcus aureus	GCA_025558945.1	SAMN26923349	IVB6252	2810964	2	Animals
Staphylococcus aureus	GCA_030015595.1	SAMN33407030	7051	2817539	2	Animals
Staphylococcus aureus	GCA_030014085.1	SAMN33407032	7053	2817542	2	Animals
Staphylococcus aureus	GCA_030014065.1	SAMN33407033	7054	2817544	2	Animals
Staphylococcus aureus	GCA_040409925.1	SAMN33407040	7062	2933020	3	Animals
Staphylococcus aureus	GCA_040409915.1	SAMN33407041	7063	2775973	2	Animals
Staphylococcus aureus	GCA_040409845.1	SAMN33407051	7075	2813691	3	Animals
Staphylococcus aureus	GCA_034022875.1	SAMN33696748	Dog002	2828995	3	Animals
Staphylococcus aureus	GCA_034020215.1	SAMN33696749	Dog002_mouth	2826756	3	Animals
Staphylococcus aureus	GCA_034017875.1	SAMN33696752	Dog006	2817383	2	Animals
Staphylococcus aureus	GCA_034016595.1	SAMN33696760	Dog014	2820507	3	Animals
Staphylococcus aureus	GCA_034015615.1	SAMN33696764	Dog019	2786902	2	Animals
Staphylococcus aureus	GCA_034014575.1	SAMN33696765	Dog020	2820520	3	Animals
Staphylococcus aureus	GCA_034014015.1	SAMN33696767	Dog022	2827012	3	Animals
Staphylococcus aureus	GCA_034013695.1	SAMN33696768	Dog023	2830580	3	Animals
Staphylococcus aureus	GCA_034042835.1	SAMN33696771	Dog025	2824619	3	Animals
Staphylococcus aureus	GCA_034042795.1	SAMN33696773	Dog027	2820523	3	Animals
Staphylococcus aureus	GCA_034042695.1	SAMN33696778	Dog032	2778068	3	Animals
Staphylococcus aureus	GCA_034042675.1	SAMN33696779	Dog035_1	2785688	2	Animals
Staphylococcus aureus	GCA_034041215.1	SAMN33696784	Dog043	2820759	3	Animals
Staphylococcus aureus	GCA_034040575.1	SAMN33696785	Dog044	2817549	2	Animals
Staphylococcus aureus	GCA_034036855.1	SAMN33696789	Dog049	2745352	1	Animals
Staphylococcus aureus	GCA_034035835.1	SAMN33696790	Dog052	2832736	3	Animals
Staphylococcus aureus	GCA_034023835.1	SAMN33696791	Dog053	2820827	3	Animals
Staphylococcus aureus	GCA_034035055.1	SAMN33696792	Dog100	2820517	3	Animals
Staphylococcus aureus	GCA_034034275.1	SAMN33696793	Dog101	2820475	3	Animals
Staphylococcus aureus	GCA_034042875.1	SAMN33696794	Dog102	2822862	3	Animals
Staphylococcus aureus	GCA_034033475.1	SAMN33696795	Dog103	2820587	3	Animals
Staphylococcus aureus	GCA_034032775.1	SAMN33696796	Dog105	2825676	3	Animals
Staphylococcus aureus	GCA_034029575.1	SAMN33696800	Dog110	2831055	3	Animals
Staphylococcus aureus	GCA_034028795.1	SAMN33696801	Dog111	2819823	3	Animals
Staphylococcus aureus	GCA_034028035.1	SAMN33696802	Dog112	2791742	3	Animals
Staphylococcus aureus	GCA_034024715.1	SAMN33696807	Dog119	2820638	3	Animals
Staphylococcus aureus	GCA_034043415.1	SAMN33696811	Dog125	2819950	3	Animals
Staphylococcus aureus	GCA_034043395.1	SAMN33696812	Dog126	2822768	3	Animals
Staphylococcus aureus	GCA_034357665.1	SAMN33696815	Dog128	2823302	3	Animals
Staphylococcus aureus	GCA_034479795.1	SAMN33696817	Dog130	2825591	3	Animals
Staphylococcus aureus	GCA_034043315.1	SAMN33696818	Dog132	2820513	3	Animals
Staphylococcus aureus	GCA_034043295.1	SAMN33696819	Dog133	2822167	3	Animals
Staphylococcus aureus	GCA_034043275.1	SAMN33696820	Dog135	2828280	3	Animals
Staphylococcus aureus	GCA_034043255.1	SAMN33696821	Dog136	2825289	3	Animals
Staphylococcus aureus	GCA_034043235.1	SAMN33696822	Dog137	2820205	3	Animals
Staphylococcus aureus	GCA_034043215.1	SAMN33696823	Dog138	2755661	2	Animals
Staphylococcus aureus	GCA_034043195.1	SAMN33696824	Dog139	2820481	3	Animals
Staphylococcus aureus	GCA_034043175.1	SAMN33696825	Dog140	2828550	3	Animals
Staphylococcus aureus	GCA_034043115.1	SAMN33696828	Dog145	2758839	2	Animals
Staphylococcus aureus	GCA_034043095.1	SAMN33696829	Dog147	2758838	2	Animals
Staphylococcus aureus	GCA_034043075.1	SAMN33696830	Dog148	2758056	3	Animals
Staphylococcus aureus	GCA_034043055.1	SAMN33696831	Dog149	2830907	3	Animals
Staphylococcus aureus	GCA_034043035.1	SAMN33696832	Dog152	2763289	3	Animals
Staphylococcus aureus	GCA_034043015.1	SAMN33696833	Dog156	2763341	3	Animals
Staphylococcus aureus	GCA_034042995.1	SAMN33696834	Dog158	2758816	2	Animals
Staphylococcus aureus	GCA_034042955.1	SAMN33696836	Dog162	2763294	3	Animals
Staphylococcus aureus	GCA_034042935.1	SAMN33696837	Dog165	2763307	3	Animals
Staphylococcus aureus	GCA_033798685.1	SAMN38153150	17CS1042	2827946	1	Animals
Staphylococcus aureus	GCA_020889665.1	SAMN21438377	CC1956/ST4614-MSSA	2868485	1	Animals
Staphylococcus aureus	GCA_020889645.1	SAMN21438378	CC49/ST49-MSSA	2776617	1	Animals
Staphylococcus aureus	GCA_900636335.1	SAMEA3499041	NCTC7988	2859840	1	Animals
Staphylococcus aureus	GCA_041902415.1	SAMN43318621	CBC226	2868882	1	Animals
Staphylococcus aureus	GCA_041902405.1	SAMN43318620	CBC235	2868882	1	Animals
Staphylococcus aureus	GCA_041902425.1	SAMN43318619	CBC240	2868940	1	Animals
Staphylococcus aureus	GCA_025559645.1	SAMN26923332	IVB6172	2777142	1	Animals
Staphylococcus aureus	GCA_025559585.1	SAMN26923335	IVB6191	2792079	3	Animals
Staphylococcus aureus	GCA_025559465.1	SAMN26923338	IVB6201	2804001	2	Animals
Staphylococcus aureus	GCA_025559405.1	SAMN26923339	IVB6202	2796785	2	Animals
Staphylococcus aureus	GCA_013004085.1	SAMN14820654	SA01	2929452	4	Animals
Staphylococcus aureus	GCA_029634905.1	SAMN27064689	13	2872257	1	Animals
Staphylococcus aureus	GCA_029634785.1	SAMN27064690	14	2856550	1	Animals
Staphylococcus aureus	GCA_029634765.1	SAMN27064691	15	2856558	1	Animals
Staphylococcus aureus	GCA_029634735.1	SAMN27064692	18	2870995	1	Animals
Staphylococcus aureus	GCA_029634715.1	SAMN27064693	1824	2871168	1	Animals
Staphylococcus aureus	GCA_029635105.1	SAMN27064688	8	2750784	1	Animals
Staphylococcus aureus	GCA_900474535.1	SAMEA3500267	NCTC7485	2702202	1	Animals
Staphylococcus aureus	GCA_036898235.1	SAMN37311286	Sa9	2708529	1	Animals
Staphylococcus aureus	GCA_033798785.1	SAMN38153147	15V8707	2829216	1	Animals
Staphylococcus aureus	GCA_045009745.1	SAMN33578968	CUVET17-1695	2846587	3	Animals
Staphylococcus aureus	GCA_045009735.1	SAMN33578969	CUVET17-1749	2846878	3	Animals
Staphylococcus aureus	GCA_045010375.1	SAMN33578966	CUVET17-649	2848636	2	Animals
Staphylococcus aureus	GCA_045010355.1	SAMN33578967	CUVET17-948	2862666	2	Animals
Staphylococcus aureus	GCA_026546985.1	SAMN27760544	RIVM_M085090	2842022	4	Environmental
Staphylococcus aureus	GCA_045347075.1	SAMN40554539	TUM22173	2911370	2	Environmental
Staphylococcus aureus	GCA_045347165.1	SAMN40554540	TUM22178	2840452	2	Environmental
Staphylococcus aureus	GCA_045347195.1	SAMN40554541	TUM22182	2779331	1	Environmental
Staphylococcus aureus	GCA_045347285.1	SAMN40554542	TUM22188	2861632	2	Environmental
Staphylococcus aureus	GCA_026625505.1	SAMN31523644	Ahri	2946801	2	Environmental
Staphylococcus aureus	GCA_026625365.1	SAMN31523637	Akali	3083496	5	Environmental
Staphylococcus aureus	GCA_026625285.1	SAMN31523633	Azir	2858186	1	Environmental
Staphylococcus aureus	GCA_002633785.1	SAMN03763942	CFSAN007847	2857060	1	Environmental
Staphylococcus aureus	GCA_003031425.1	SAMN03763991	CFSAN007896	2855675	1	Environmental
Staphylococcus aureus	GCA_026625545.1	SAMN31523648	Fizz	2877165	1	Environmental
Staphylococcus aureus	GCA_026625205.1	SAMN31523629	Galio	3057176	3	Environmental
Staphylococcus aureus	GCA_026625405.1	SAMN31523639	Gwen	2905474	1	Environmental
Staphylococcus aureus	GCA_042753635.1	SAMN43989117	JB2E56	2927036	3	Environmental
Staphylococcus aureus	GCA_026625465.1	SAMN31523642	LeBlanc	2920678	3	Environmental
Staphylococcus aureus	GCA_045278255.1	SAMN35628883	MRSA11	2873785	2	Environmental
Staphylococcus aureus	GCA_026625245.1	SAMN31523631	Orianna	3016587	2	Environmental
Staphylococcus aureus	GCA_026625225.1	SAMN31523630	Ryze	3061347	2	Environmental
Staphylococcus aureus	GCA_026625445.1	SAMN31523641	Seraphine	2975698	2	Environmental
Staphylococcus aureus	GCA_026625325.1	SAMN31523635	Syndra	2985357	4	Environmental
Staphylococcus aureus	GCA_026625305.1	SAMN31523634	Taliyah	3218685	7	Environmental
Staphylococcus aureus	GCA_040931835.1	SAMN42227022	TUM22173	2966872	2	Environmental
Staphylococcus aureus	GCA_040931825.1	SAMN42227023	TUM22178	2840230	2	Environmental
Staphylococcus aureus	GCA_040931815.1	SAMN42227024	TUM22182	2779306	1	Environmental
Staphylococcus aureus	GCA_040931805.1	SAMN42227025	TUM22188	2840229	2	Environmental
Staphylococcus aureus	GCA_026625525.1	SAMN31523646	Viktor	2878679	1	Environmental
Staphylococcus aureus	GCA_019134615.1	SAMN19844607	WHC09	2849224	2	Environmental
Staphylococcus aureus	GCA_026625265.1	SAMN31523632	Zed	3078967	5	Environmental
Staphylococcus aureus	GCA_026625385.1	SAMN31523638	Zilean	2941978	4	Environmental
Staphylococcus aureus	GCA_026625345.1	SAMN31523636	Zoe	2934880	2	Environmental
Staphylococcus aureus	GCA_041379035.1	SAMN43155848	24EBSta0529	2767774	1	Environmental
Staphylococcus aureus	GCA_003073415.1	SAMN08963276	CAR	2829743	1	Environmental
Staphylococcus aureus	GCA_002633765.1	SAMN03763930	CFSAN007835	2676924	1	Environmental
Staphylococcus aureus	GCA_002633805.1	SAMN03763945	CFSAN007850	2825378	2	Environmental
Staphylococcus aureus	GCA_002633825.1	SAMN03763946	CFSAN007851	2769475	2	Environmental
Staphylococcus aureus	GCA_002633845.1	SAMN03763978	CFSAN007883	2758960	1	Environmental
Staphylococcus aureus	GCA_002633865.1	SAMN03763989	CFSAN007894	2757659	2	Environmental
Staphylococcus aureus	GCA_003073395.1	SAMN08963293	CIT	2872769	1	Environmental
Staphylococcus aureus	GCA_036492515.1	SAMN37311287	IPLA15	2805322	2	Environmental
Staphylococcus aureus	GCA_036490635.1	SAMN37311288	IPLA16	2749807	1	Environmental
Staphylococcus aureus	GCA_025643635.1	SAMN10147904	JDFM SA01	2773580	2	Environmental
Staphylococcus aureus	GCA_017798245.1	SAMN15828263	KZN	2809270	2	Environmental
Staphylococcus aureus	GCA_001887075.1	SAMN04276964	LA-MRSA ST398/E154	2841399	3	Environmental
Staphylococcus aureus	GCA_026625425.1	SAMN31523640	Lissandra	2968825	2	Environmental
Staphylococcus aureus	GCA_900635255.1	SAMEA3491693	NCTC13552	2750532	1	Environmental
Staphylococcus aureus	GCA_003073435.1	SAMN08963307	OXLIM	2872769	1	Environmental
Staphylococcus aureus	GCA_008934135.1	SAMN09484078	PS00001.3	2993125	3	Environmental
Staphylococcus aureus	GCA_008934975.1	SAMN09484079	PS00002.3	2993917	3	Environmental
Staphylococcus aureus	GCA_008936835.1	SAMN09484080	PS00003.3	2993138	3	Environmental
Staphylococcus aureus	GCA_026625485.1	SAMN31523643	Sett	2788276	2	Environmental
Staphylococcus aureus	GCA_001956755.1	SAMN06200256	SJTUF_J27	2804759	1	Environmental
Staphylococcus aureus	GCA_019134635.1	SAMN19844610	WHC07	2810296	1	Environmental
Staphylococcus aureus	GCA_040315025.1	SAMN39141515	LA52	2812113	2	Environmental
Staphylococcus aureus	GCA_041734195.1	SAMN41431158	J22	2837727	1	Environmental
Staphylococcus aureus	GCA_041734205.1	SAMN41431159	J23	2764733	1	Environmental
Staphylococcus aureus	GCA_964057115.1	SAMEA115526704	E4_22S00627-1	2922701	1	Animals
Staphylococcus aureus	GCA_964057135.1	SAMEA115526699	E1_22S00622-1	2927810	1	Animals
Staphylococcus aureus	GCA_964057145.1	SAMEA115526709	E9_23S01315-1	2863422	1	Animals
Staphylococcus aureus	GCA_964057155.1	SAMEA115526700	E2_22S00623-1	2927838	1	Animals
Staphylococcus aureus	GCA_964057165.1	SAMEA115526706	E6_22S00629-1	2859901	1	Animals
Staphylococcus aureus	GCA_964057185.1	SAMEA115526703	E3_22S00626-1	2927898	1	Animals
Staphylococcus aureus	GCA_007185035.1	SAMD00172962	JRA307	2957206	2	Animals
Staphylococcus aureus	GCA_040315155.1	SAMN39141512	LA31	2825966	1	Animals
Staphylococcus aureus	GCA_010364725.2	SAMN13948039	17-021	2767041	2	Animals
Staphylococcus aureus	GCA_032077755.1	SAMN37447445	10-5-1	2930406	1	Environmental
Staphylococcus aureus	GCA_031582925.1	SAMN37208208	21SAU_AGRO3	2869088	1	Environmental
Staphylococcus aureus	GCA_007726565.1	SAMN12359200	B3-17D	2860650	4	Environmental
Staphylococcus aureus	GCA_030435875.1	SAMN36269246	CKMM-401M	2945607	2	Environmental
Staphylococcus aureus	GCA_000772025.1	SAMN03140315	FORC_001	2886017	1	Environmental
Staphylococcus aureus	GCA_022221525.1	SAMN20356339	NT_8	2849687	1	Environmental
Staphylococcus aureus	GCA_022221545.1	SAMN20356340	NV_1	2956826	2	Environmental
Staphylococcus aureus	GCA_022406675.1	SAMN15742187	2868B2	2923870	2	Environmental
Staphylococcus aureus	GCA_023658665.1	SAMN27101937	494	2789603	2	Environmental
Staphylococcus aureus	GCA_031583045.1	SAMN37322364	63	2711207	2	Environmental
Staphylococcus aureus	GCA_007726495.1	SAMN12353686	B2-15A	2825298	3	Environmental
Staphylococcus aureus	GCA_007726465.1	SAMN12353685	B2-7A	2856675	2	Environmental
Staphylococcus aureus	GCA_007726325.1	SAMN12353688	B3-14B	2889880	5	Environmental
Staphylococcus aureus	GCA_007726525.1	SAMN12359201	B4-59C	2800180	4	Environmental
Staphylococcus aureus	GCA_007726545.1	SAMN12359203	B8-13D	2826459	3	Environmental
Staphylococcus aureus	GCA_020042725.1	SAMN21399875	DC.RB_015	2817539	2	Environmental
Staphylococcus aureus	GCA_030127225.1	SAMN34601576	IVRI_FBI_645	2710073	1	Environmental
Staphylococcus aureus	GCA_041734215.1	SAMN41433604	J2	2732303	1	Environmental
Staphylococcus aureus	GCA_002850395.1	SAMN06702660	K17	2729453	1	Animals
Staphylococcus aureus	GCA_002850415.1	SAMN06702662	K18	2731897	1	Animals
Staphylococcus aureus	GCA_045689435.1	SAMN38221214	MFDS1022333	2735468	1	Environmental
Staphylococcus aureus	GCA_022221565.1	SAMN20369227	NT_611	2807604	2	Environmental
Staphylococcus aureus	GCA_024220055.1	SAMN29489275	RMSA24	2811052	1	Environmental
Staphylococcus aureus	GCA_006158985.1	SAMN11928015	S15	2822919	2	Environmental
Staphylococcus aureus	GCA_024399355.1	SAMN19239046	Sta2021010	2817804	1	Environmental
Staphylococcus aureus	GCA_034809545.1	SAMN22357910	CJFA-182	2958125	3	Animals
Staphylococcus aureus	GCA_034809525.1	SAMN22357911	CKFA-361	2834769	2	Animals
Staphylococcus aureus	GCA_034661335.1	SAMN29629455	#492	2856680	1	Human
Staphylococcus aureus	GCA_016894285.1	SAMN15354353	014S_SA	2817485	2	Human
Staphylococcus aureus	GCA_020702135.2	SAMN15963988	0316-H-5A	2832734	2	Human
Staphylococcus aureus	GCA_004421085.1	SAMN11179240	04-002	2860082	1	Human
Staphylococcus aureus	GCA_020702545.2	SAMN15964195	0610-H-2A	2842451	3	Human
Staphylococcus aureus	GCA_013426235.1	SAMN13028838	07-059	2910390	2	Human
Staphylococcus aureus	GCA_001656045.1	SAMN04939716	08-02119	2796894	1	Human
Staphylococcus aureus	GCA_001656075.1	SAMN04939717	08-02300	2742807	1	Human
Staphylococcus aureus	GCA_013415955.1	SAMN13025398	08-028	2936025	4	Human
Staphylococcus aureus	GCA_025152705.1	SAMN30633109	0831	2906340	2	Human
Staphylococcus aureus	GCA_030644165.1	SAMN34213592	1.1	2798460	1	Human
Staphylococcus aureus	GCA_030644005.1	SAMN34213602	1.10	2798280	1	Human
Staphylococcus aureus	GCA_030644145.1	SAMN34213593	1.2	2754179	1	Human
Staphylococcus aureus	GCA_030644125.1	SAMN34213594	1.3	2798464	1	Human
Staphylococcus aureus	GCA_030644105.1	SAMN34213595	1.4	2754480	1	Human
Staphylococcus aureus	GCA_030644085.1	SAMN34213596	1.5	2754200	1	Human
Staphylococcus aureus	GCA_030717645.1	SAMN34213597	1.6	2833865	3	Human
Staphylococcus aureus	GCA_030644065.1	SAMN34213598	1.7	2798217	1	Human
Staphylococcus aureus	GCA_030644045.1	SAMN34213599	1.8	2749051	1	Human
Staphylococcus aureus	GCA_030644025.1	SAMN34213600	1.9a	2792931	1	Human
Staphylococcus aureus	GCA_030717625.1	SAMN34213601	1.9b	2757927	2	Human
Staphylococcus aureus	GCA_013836525.1	SAMN15430096	110900	2920712	2	Human
Staphylococcus aureus	GCA_013415995.1	SAMN13028842	111250134	2932476	2	Human
Staphylococcus aureus	GCA_038786585.1	SAMN35074232	12-03119	2823702	1	Human
Staphylococcus aureus	GCA_003354645.1	SAMN07340901	128	2824816	1	Human
Staphylococcus aureus	GCA_013836745.1	SAMN15430097	128254	2879556	2	Human
Staphylococcus aureus	GCA_003354925.1	SAMN07340894	135	2751719	2	Human
Staphylococcus aureus	GCA_003354725.1	SAMN07340903	143	2813908	1	Human
Staphylococcus aureus	GCA_013305955.1	SAMN14375125	14505	2870574	2	Human
Staphylococcus aureus	GCA_013307025.1	SAMN14375126	14507	2904766	2	Human
Staphylococcus aureus	GCA_013305885.1	SAMN14375130	14638	2733726	2	Human
Staphylococcus aureus	GCA_013305905.1	SAMN14375129	14640	2857661	2	Human
Staphylococcus aureus	GCA_013307065.1	SAMN14375128	14732	2907579	2	Human
Staphylococcus aureus	GCA_001717725.2	SAMN04964640	1625.C01	2904982	2	Human
Staphylococcus aureus	GCA_003354885.1	SAMN07340896	164	2830806	2	Human
Staphylococcus aureus	GCA_013307005.2	SAMN14375127	16405	2922127	2	Human
Staphylococcus aureus	GCA_008370815.1	SAMN12325110	16445	2981204	2	Human
Staphylococcus aureus	GCA_003354665.1	SAMN07340906	165	2892907	1	Human
Staphylococcus aureus	GCA_018135565.1	SAMN12342460	17Gst354	2788328	2	Human
Staphylococcus aureus	GCA_038788575.1	SAMN35074233	18-02202-1	2877647	1	Human
Staphylococcus aureus	GCA_014844155.1	SAMN12252225	18082	2747028	1	Human
Staphylococcus aureus	GCA_003354565.1	SAMN07340909	187	2913163	1	Human
Staphylococcus aureus	GCA_038789165.1	SAMN35074234	19-00012	2812167	4	Human
Staphylococcus aureus	GCA_038789195.1	SAMN35074235	19-02247	2871283	3	Human
Staphylococcus aureus	GCA_003354765.1	SAMN07340898	191	2911744	1	Human
Staphylococcus aureus	GCA_020389565.1	SAMN19550019	194	2754399	1	Human
Staphylococcus aureus	GCA_020389545.1	SAMN19550020	195	2754414	1	Human
Staphylococcus aureus	GCA_020389525.1	SAMN19550021	196	2828046	3	Human
Staphylococcus aureus	GCA_001717705.2	SAMN04966149	1969.N	2929118	3	Human
Staphylococcus aureus	GCA_020389505.1	SAMN19550022	197	2788328	2	Human
Staphylococcus aureus	GCA_001717685.3	SAMN04966145	1971.C01	2936259	4	Human
Staphylococcus aureus	GCA_020389485.1	SAMN19550023	198	2754401	1	Human
Staphylococcus aureus	GCA_003425545.1	SAMN08997833	199	2896441	3	Human
Staphylococcus aureus	GCA_022494545.1	SAMN23416073	199	2844011	1	Human
Staphylococcus aureus	GCA_030717605.1	SAMN34213603	2.1	2775061	3	Human
Staphylococcus aureus	GCA_030643985.1	SAMN34213604	2.2	2765409	1	Human
Staphylococcus aureus	GCA_030717585.1	SAMN34213605	2.3a	2757464	2	Human
Staphylococcus aureus	GCA_030643965.1	SAMN34213606	2.3b	2766188	1	Human
Staphylococcus aureus	GCA_030717545.1	SAMN34213611	2.4a	2757354	2	Human
Staphylococcus aureus	GCA_030717565.1	SAMN34213607	2.4b	2799778	2	Human
Staphylococcus aureus	GCA_030643945.1	SAMN34213608	2.5	2765401	1	Human
Staphylococcus aureus	GCA_030643925.1	SAMN34213609	2.6	2760030	1	Human
Staphylococcus aureus	GCA_020389445.1	SAMN19550025	200	2719166	1	Human
Staphylococcus aureus	GCA_038430115.1	SAMN36766256	2004N07-109	2868192	4	Human
Staphylococcus aureus	GCA_038430005.1	SAMN36766257	2004S09-216	2832424	2	Human
Staphylococcus aureus	GCA_038427395.1	SAMN36766263	2008S01-206	2925067	3	Human
Staphylococcus aureus	GCA_020389425.1	SAMN19550026	201	2719235	1	Human
Staphylococcus aureus	GCA_038429905.1	SAMN36766259	2010C06-103	2876952	2	Human
Staphylococcus aureus	GCA_038429865.1	SAMN36766260	2010C08-173	2773894	2	Human
Staphylococcus aureus	GCA_038428225.1	SAMN36766262	2010N06-097	2865838	4	Human
Staphylococcus aureus	GCA_038429035.1	SAMN36766261	2010N21-057	3015000	2	Human
Staphylococcus aureus	GCA_038429955.1	SAMN36766258	2010S01-051	2973140	3	Human
Staphylococcus aureus	GCA_038426605.1	SAMN36766264	2014S06-081	2895366	3	Human
Staphylococcus aureus	GCA_020389325.1	SAMN19550027	202	2719233	1	Human
Staphylococcus aureus	GCA_028596045.1	SAMN32885235	2022QW-00133	2851245	3	Human
Staphylococcus aureus	GCA_045011635.1	SAMN33818444	205M	2840424	1	Human
Staphylococcus aureus	GCA_001717975.3	SAMN04966147	2148.C01	2892531	3	Human
Staphylococcus aureus	GCA_001717665.2	SAMN04966148	2148.N	2752262	2	Human
Staphylococcus aureus	GCA_003354545.1	SAMN07340891	27	2814328	1	Human
Staphylococcus aureus	GCA_020389265.1	SAMN19550028	276	2730804	1	Human
Staphylococcus aureus	GCA_003354685.1	SAMN07340900	277	2805047	1	Human
Staphylococcus aureus	GCA_020389165.1	SAMN19550029	277	2749120	1	Human
Staphylococcus aureus	GCA_020389025.2	SAMN19550030	278	2785715	2	Human
Staphylococcus aureus	GCA_003425835.1	SAMN08997832	28	2841780	3	Human
Staphylococcus aureus	GCA_020389005.1	SAMN19550031	280	2748827	1	Human
Staphylococcus aureus	GCA_020388985.1	SAMN19550032	281	2748821	1	Human
Staphylococcus aureus	GCA_020388965.1	SAMN19550033	282	2732780	1	Human
Staphylococcus aureus	GCA_002089035.2	SAMN06251153	293G	2722374	1	Human
Staphylococcus aureus	GCA_001735655.2	SAMN04966146	3020.C01	2929940	3	Human
Staphylococcus aureus	GCA_020388925.1	SAMN19550035	318	2952667	2	Human
Staphylococcus aureus	GCA_020388905.1	SAMN19550036	319	2952363	3	Human
Staphylococcus aureus	GCA_020388885.1	SAMN19550037	322	2831656	3	Human
Staphylococcus aureus	GCA_020388845.1	SAMN19550039	324	3123465	7	Human
Staphylococcus aureus	GCA_020388825.1	SAMN19550040	327	2764236	1	Human
Staphylococcus aureus	GCA_020388805.1	SAMN19550041	328	2764234	1	Human
Staphylococcus aureus	GCA_020388785.1	SAMN19550042	329	2877025	3	Human
Staphylococcus aureus	GCA_020388765.1	SAMN19550043	332	2745575	1	Human
Staphylococcus aureus	GCA_020388735.1	SAMN19550044	333	2840121	4	Human
Staphylococcus aureus	GCA_020388715.1	SAMN19550045	334	2745573	1	Human
Staphylococcus aureus	GCA_020388695.1	SAMN19550046	355	2912691	3	Human
Staphylococcus aureus	GCA_020388675.1	SAMN19550047	356	2930327	5	Human
Staphylococcus aureus	GCA_020388655.1	SAMN19550048	357	2898286	3	Human
Staphylococcus aureus	GCA_020388555.1	SAMN19550049	358	2926152	5	Human
Staphylococcus aureus	GCA_020388395.1	SAMN19550050	359	2884333	3	Human
Staphylococcus aureus	GCA_020388355.1	SAMN19550051	360	2902129	2	Human
Staphylococcus aureus	GCA_020388335.1	SAMN19550052	365	2757494	1	Human
Staphylococcus aureus	GCA_020388315.1	SAMN19550053	366	2757281	1	Human
Staphylococcus aureus	GCA_020388295.1	SAMN19550054	367	2786390	1	Human
Staphylococcus aureus	GCA_020388275.1	SAMN19550055	370	2838117	2	Human
Staphylococcus aureus	GCA_020388255.1	SAMN19550056	371	2793848	2	Human
Staphylococcus aureus	GCA_020388235.1	SAMN19550057	372	2798879	2	Human
Staphylococcus aureus	GCA_003354605.1	SAMN07340902	422	2824814	1	Human
Staphylococcus aureus	GCA_003354865.1	SAMN07340893	45	2751719	2	Human
Staphylococcus aureus	GCA_003354745.1	SAMN07340905	466	2813964	1	Human
Staphylococcus aureus	GCA_003354625.1	SAMN07340904	468	2813963	1	Human
Staphylococcus aureus	GCA_000597965.1	SAMN02690781	502A/RN6607	2787689	2	Human
Staphylococcus aureus	GCA_001717645.3	SAMN04966150	5118.N	2930131	3	Human
Staphylococcus aureus	GCA_013414865.1	SAMN13028851	515798	2838852	3	Human
Staphylococcus aureus	GCA_003354805.1	SAMN07340895	54	2768276	1	Human
Staphylococcus aureus	GCA_003354945.1	SAMN07340908	545	2961703	2	Human
Staphylococcus aureus	GCA_003354965.1	SAMN07340907	546	2920487	2	Human
Staphylococcus aureus	GCA_002803885.1	SAMN08024196	55-99-44	2784606	2	Human
Staphylococcus aureus	GCA_024805795.2	SAMN30118294	5812R	2772443	1	Human
Staphylococcus aureus	GCA_004208595.1	SAMN10779665	592	2847444	2	Human
Staphylococcus aureus	GCA_003354705.1	SAMN07340897	61	2911744	1	Human
Staphylococcus aureus	GCA_003354985.1	SAMN07340911	628	2911773	1	Human
Staphylococcus aureus	GCA_003354585.1	SAMN07340910	629	2913334	1	Human
Staphylococcus aureus	GCA_003425915.1	SAMN08997834	64	2896441	3	Human
Staphylococcus aureus	GCA_022494565.1	SAMN23416894	697	2797342	1	Human
Staphylococcus aureus	GCA_003354905.1	SAMN07340892	78	2853623	2	Human
Staphylococcus aureus	GCA_003944865.1	SAMN08663763	80wphwpl	2714208	1	Human
Staphylococcus aureus	GCA_003425885.1	SAMN08997831	82	2840232	3	Human
Staphylococcus aureus	GCA_016591995.1	SAMD00258402	834	2863321	2	Human
Staphylococcus aureus	GCA_003354785.1	SAMN07340899	85	2806113	1	Human
Staphylococcus aureus	GCA_013415975.1	SAMN13028840	950122	2809177	1	Human
Staphylococcus aureus	GCA_020906975.2	SAMN17729804	AATYW	2773108	2	Human
Staphylococcus aureus	GCA_020388215.1	SAMN19550058	AC4	2766976	1	Human
Staphylococcus aureus	GCA_020388195.1	SAMN19550059	AC5	2766976	1	Human
Staphylococcus aureus	GCA_020388175.1	SAMN19550060	AC6	2766990	1	Human
Staphylococcus aureus	GCA_030408935.1	SAMN32369491	AF4001	2833374	1	Human
Staphylococcus aureus	GCA_030408955.1	SAMN32369492	AF4004	2860673	1	Human
Staphylococcus aureus	GCA_030408975.1	SAMN32369493	AF4005	2928192	2	Human
Staphylococcus aureus	GCA_026636235.1	SAMN31868372	Alexandria_2020-19	2872119	2	Human
Staphylococcus aureus	GCA_000756205.1	SAMN03009478	ATCC 25923	2806345	2	Human
Staphylococcus aureus	GCA_002025145.1	SAMN06480665	ATCC 6538	2800610	2	Human
Staphylococcus aureus	GCA_003827735.1	SAMN09635552	ATCC BAA-39	2791218	1	Human
Staphylococcus aureus	GCA_021725475.1	SAMN25143835	ATR-20003	2793355	3	Human
Staphylococcus aureus	GCA_030440235.1	SAMN34360572	AUH_SA_2023_1	2869520	1	Human
Staphylococcus aureus	GCA_030445125.1	SAMN34360573	AUH_SA_2023_2	2748169	1	Human
Staphylococcus aureus	GCA_030440205.1	SAMN34360574	AUH_SA_2023_3	2721725	1	Human
Staphylococcus aureus	GCA_030445105.1	SAMN34360575	AUH_SA_2023_4	2747379	1	Human
Staphylococcus aureus	GCA_030439875.1	SAMN34360576	AUH_SA_2023_5	2813827	2	Human
Staphylococcus aureus	GCA_030439855.1	SAMN34360577	AUH_SA_2023_6	2793758	1	Human
Staphylococcus aureus	GCA_030439835.1	SAMN34360578	AUH_SA_2023_7	2839884	1	Human
Staphylococcus aureus	GCA_030439815.1	SAMN34360579	AUH_SA_2023_8	2857400	1	Human
Staphylococcus aureus	GCA_006088835.1	SAMN08969227	aureus	3003628	2	Human
Staphylococcus aureus	GCA_900096745.1	SAMEA4443152	AUS0325	2771577	1	Human
Staphylococcus aureus	GCA_033808255.1	SAMN18085667	AUSMDU00020487	2930687	2	Human
Staphylococcus aureus	GCA_041200075.1	SAMN15016623	B0354	2921834	1	Human
Staphylococcus aureus	GCA_040536925.1	SAMN15016680	B0485	2844762	3	Human
Staphylococcus aureus	GCA_041006205.1	SAMN15016682	B0516	2954321	3	Human
Staphylococcus aureus	GCA_040961655.1	SAMN15016685	B0519	2955411	4	Human
Staphylococcus aureus	GCA_040961745.1	SAMN15016687	B0521	2954851	3	Human
Staphylococcus aureus	GCA_040970245.1	SAMN15016689	B0523	2995611	5	Human
Staphylococcus aureus	GCA_026607815.2	SAMN15016691	B0525	2765185	3	Human
Staphylococcus aureus	GCA_028743615.1	SAMN33246705	B-41012	2729384	3	Human
Staphylococcus aureus	GCA_032809245.1	SAMN37705136	BAA-1556_Catania	2923571	4	Human
Staphylococcus aureus	GCA_032808505.1	SAMN37705137	BAA-1556_Catania_SCV	2923571	4	Human
Staphylococcus aureus	GCA_900004855.1	SAMEA3432862	BB155	2778079	1	Human
Staphylococcus aureus	GCA_019669345.1	SAMD00269944	BDH17	2813111	3	Human
Staphylococcus aureus	GCA_001515685.1	SAMN03765155	Be62	3001237	2	Human
Staphylococcus aureus	GCA_026625925.1	SAMN31815270	BIAI 117	2833462	1	Human
Staphylococcus aureus	GCA_026636215.1	SAMN31815319	BIAI 158	2775791	2	Human
Staphylococcus aureus	GCA_013389715.1	SAMN15361562	BLR-DV	2975033	3	Human
Staphylococcus aureus	GCA_000418345.1	SAMN02603524	Bmb9393	2983456	2	Human
Staphylococcus aureus	GCA_900607265.1	SAMEA5047398	BPH2003	3079710	2	Human
Staphylococcus aureus	GCA_900607255.1	SAMEA5047399	BPH2019	2936483	3	Human
Staphylococcus aureus	GCA_900607305.1	SAMEA5047400	BPH2056	3023304	2	Human
Staphylococcus aureus	GCA_900607275.1	SAMEA5047401	BPH2070	2930188	1	Human
Staphylococcus aureus	GCA_900620215.1	SAMEA5099550	BPH2760	2750105	2	Human
Staphylococcus aureus	GCA_900620225.1	SAMEA5099551	BPH2819	2760664	2	Human
Staphylococcus aureus	GCA_900620235.1	SAMEA5099552	BPH2900	2825765	2	Human
Staphylococcus aureus	GCA_900620245.1	SAMEA5099553	BPH2947	3079932	3	Human
Staphylococcus aureus	GCA_900620255.1	SAMEA5099554	BPH2986	2919756	3	Human
Staphylococcus aureus	GCA_030342405.2	SAMN35751024	BSN01	2815312	2	Human
Staphylococcus aureus	GCA_030342385.2	SAMN35751151	BSN02	2808588	2	Human
Staphylococcus aureus	GCA_030342395.2	SAMN35751342	BSN03	2881091	2	Human
Staphylococcus aureus	GCA_030342445.2	SAMN35751746	BSN04	2875643	2	Human
Staphylococcus aureus	GCA_030342475.2	SAMN35758936	BSN05	2955969	4	Human
Staphylococcus aureus	GCA_040500485.1	SAMN35723872	BSN07S	2912435	4	Human
Staphylococcus aureus	GCA_039953855.1	SAMN38637627	BSN09-2	2945724	3	Human
Staphylococcus aureus	GCA_040030945.2	SAMN38637628	BSN09-3	2836956	2	Human
Staphylococcus aureus	GCA_030382045.2	SAMN35839449	BSN10	2728401	2	Human
Staphylococcus aureus	GCA_037217515.1	SAMN38637690	BSN102	2871112	3	Human
Staphylococcus aureus	GCA_037219465.1	SAMN38637691	BSN102-2	2871153	3	Human
Staphylococcus aureus	GCA_045689535.1	SAMN38637692	BSN103	2831681	3	Human
Staphylococcus aureus	GCA_030382065.2	SAMN35839467	BSN11	2759661	2	Human
Staphylococcus aureus	GCA_037199635.2	SAMN38637695	BSN117	2748648	2	Human
Staphylococcus aureus	GCA_037120235.2	SAMN38637696	BSN118	2772869	2	Human
Staphylococcus aureus	GCA_038449155.1	SAMN38637697	BSN119	2907905	3	Human
Staphylococcus aureus	GCA_030382025.2	SAMN35839792	BSN12	2877871	3	Human
Staphylococcus aureus	GCA_045689545.1	SAMN38637698	BSN120	2878068	3	Human
Staphylococcus aureus	GCA_039134645.1	SAMN38637699	BSN121	2739862	1	Human
Staphylococcus aureus	GCA_037939205.1	SAMN38637700	BSN122	2780758	2	Human
Staphylococcus aureus	GCA_037938875.1	SAMN38637701	BSN123	2942013	3	Human
Staphylococcus aureus	GCA_037948675.1	SAMN38637702	BSN124	2914957	2	Human
Staphylococcus aureus	GCA_037951045.1	SAMN38637703	BSN125-2	2913135	1	Human
Staphylococcus aureus	GCA_038396895.1	SAMN38637704	BSN126	3009860	6	Human
Staphylococcus aureus	GCA_038667655.1	SAMN38637706	BSN128	2887915	2	Human
Staphylococcus aureus	GCA_038449145.1	SAMN38637707	BSN129	2883352	2	Human
Staphylococcus aureus	GCA_030382055.2	SAMN35839793	BSN13	2763018	2	Human
Staphylococcus aureus	GCA_037414495.1	SAMN38637709	BSN131	2829034	2	Human
Staphylococcus aureus	GCA_038975275.1	SAMN38637710	BSN132	2895543	4	Human
Staphylococcus aureus	GCA_039848565.1	SAMN38637712	BSN133-2	2873476	1	Human
Staphylococcus aureus	GCA_038705095.1	SAMN38637713	BSN134	2951866	3	Human
Staphylococcus aureus	GCA_038707595.1	SAMN38637714	BSN135	2802584	2	Human
Staphylococcus aureus	GCA_038745265.1	SAMN38637716	BSN137	2791081	3	Human
Staphylococcus aureus	GCA_045288595.1	SAMN38637717	BSN138	2955711	3	Human
Staphylococcus aureus	GCA_037201955.1	SAMN38637718	BSN139	2875212	2	Human
Staphylococcus aureus	GCA_037343325.1	SAMN38637719	BSN140	2722112	2	Human
Staphylococcus aureus	GCA_045288655.1	SAMN38637720	BSN141	2869977	2	Human
Staphylococcus aureus	GCA_039848555.1	SAMN38637723	BSN144	2953343	4	Human
Staphylococcus aureus	GCA_038672395.1	SAMN38637725	BSN146	2934073	2	Human
Staphylococcus aureus	GCA_040274375.1	SAMN15016621	BSN15	2975215	5	Human
Staphylococcus aureus	GCA_038096245.1	SAMN38637730	BSN151	2766617	2	Human
Staphylococcus aureus	GCA_038096285.1	SAMN38637731	BSN152	2974212	6	Human
Staphylococcus aureus	GCA_038096265.1	SAMN38637733	BSN154	2800185	2	Human
Staphylococcus aureus	GCA_037482255.1	SAMN38637734	BSN155	2926769	3	Human
Staphylococcus aureus	GCA_037482265.1	SAMN38637735	BSN155-2	2923527	2	Human
Staphylococcus aureus	GCA_038096295.1	SAMN38637737	BSN157	2888113	2	Human
Staphylococcus aureus	GCA_038096255.1	SAMN38637738	BSN158	2718155	2	Human
Staphylococcus aureus	GCA_038113395.1	SAMN38637740	BSN160	2748576	1	Human
Staphylococcus aureus	GCA_038445925.1	SAMN38637742	BSN162	2836338	2	Human
Staphylococcus aureus	GCA_038562035.1	SAMN38637743	BSN163	2807872	4	Human
Staphylococcus aureus	GCA_038096305.1	SAMN38637744	BSN164	2774529	2	Human
Staphylococcus aureus	GCA_038096215.1	SAMN38637745	BSN165	2774517	2	Human
Staphylococcus aureus	GCA_040114725.1	SAMN38637746	BSN166	2744522	1	Human
Staphylococcus aureus	GCA_040209845.1	SAMN38637747	BSN167	2935935	3	Human
Staphylococcus aureus	GCA_038111625.1	SAMN38637748	BSN168	2795903	2	Human
Staphylococcus aureus	GCA_038973465.1	SAMN38637749	BSN169	2969642	3	Human
Staphylococcus aureus	GCA_038115185.1	SAMN38637750	BSN170	2941475	3	Human
Staphylococcus aureus	GCA_038396905.1	SAMN38637751	BSN171	2773106	2	Human
Staphylococcus aureus	GCA_038396915.1	SAMN38637752	BSN172	2890691	2	Human
Staphylococcus aureus	GCA_038396925.1	SAMN38637753	BSN173	2907107	3	Human
Staphylococcus aureus	GCA_038396935.1	SAMN38637754	BSN174	2907340	3	Human
Staphylococcus aureus	GCA_038396945.1	SAMN38637755	BSN175	2788832	3	Human
Staphylococcus aureus	GCA_038396865.1	SAMN38637756	BSN176	2743593	1	Human
Staphylococcus aureus	GCA_040114745.1	SAMN38637758	BSN178	2906204	2	Human
Staphylococcus aureus	GCA_038406575.1	SAMN38637759	BSN179	2929152	3	Human
Staphylococcus aureus	GCA_038050005.1	SAMN38637760	BSN180	2813540	1	Human
Staphylococcus aureus	GCA_038048995.1	SAMN38637761	BSN181	2926117	3	Human
Staphylococcus aureus	GCA_038049065.1	SAMN38637762	BSN182	2800136	2	Human
Staphylococcus aureus	GCA_038096235.1	SAMN38637763	BSN183	2846236	3	Human
Staphylococcus aureus	GCA_038449135.1	SAMN38637764	BSN184	2869116	1	Human
Staphylococcus aureus	GCA_045689555.1	SAMN38637765	BSN185	2795201	2	Human
Staphylococcus aureus	GCA_038561995.1	SAMN38637766	BSN186	2810961	2	Human
Staphylococcus aureus	GCA_040114735.1	SAMN38637767	BSN187-2	2988144	2	Human
Staphylococcus aureus	GCA_039867635.1	SAMN38637768	BSN188	2956569	2	Human
Staphylococcus aureus	GCA_039764645.1	SAMN38637769	BSN189	2954631	3	Human
Staphylococcus aureus	GCA_038673175.1	SAMN38637771	BSN191	2772140	2	Human
Staphylococcus aureus	GCA_038696475.1	SAMN38637772	BSN192	2987794	2	Human
Staphylococcus aureus	GCA_039527645.1	SAMN38637773	BSN193	2904406	2	Human
Staphylococcus aureus	GCA_039522825.1	SAMN38637774	BSN194	2977445	4	Human
Staphylococcus aureus	GCA_039533635.1	SAMN38637775	BSN195	2952457	2	Human
Staphylococcus aureus	GCA_039531605.1	SAMN38637777	BSN197	2901727	3	Human
Staphylococcus aureus	GCA_040070515.1	SAMN38637779	BSN199	2963777	2	Human
Staphylococcus aureus	GCA_039537725.1	SAMN38637780	BSN200	2853941	2	Human
Staphylococcus aureus	GCA_038396975.1	SAMN38637781	BSN201	2898450	2	Human
Staphylococcus aureus	GCA_038396965.1	SAMN38637782	BSN202	2827762	2	Human
Staphylococcus aureus	GCA_045288835.1	SAMN38637785	BSN205	2921082	2	Human
Staphylococcus aureus	GCA_045689565.1	SAMN38637786	BSN206	2789146	1	Human
Staphylococcus aureus	GCA_040267805.1	SAMN38637787	BSN207	2973659	2	Human
Staphylococcus aureus	GCA_045689575.1	SAMN38637789	BSN209	2895868	3	Human
Staphylococcus aureus	GCA_040438755.1	SAMN38637629	BSN21	2929493	2	Human
Staphylococcus aureus	GCA_045288935.1	SAMN38637790	BSN210	2879730	2	Human
Staphylococcus aureus	GCA_045288975.1	SAMN38637791	BSN211	2957703	4	Human
Staphylococcus aureus	GCA_045289135.1	SAMN38637792	BSN212	2903000	2	Human
Staphylococcus aureus	GCA_038024215.1	SAMN38637793	BSN213	2989665	6	Human
Staphylococcus aureus	GCA_038024225.1	SAMN38637794	BSN214	2935504	3	Human
Staphylococcus aureus	GCA_036697825.2	SAMN39942299	BSN25	2886166	2	Human
Staphylococcus aureus	GCA_037046245.2	SAMN38637630	BSN30	2919719	1	Human
Staphylococcus aureus	GCA_036867125.2	SAMN39958768	BSN31	2818467	2	Human
Staphylococcus aureus	GCA_036867165.2	SAMN39958769	BSN31-2	2818645	2	Human
Staphylococcus aureus	GCA_039905805.1	SAMN38637633	BSN35-3	2882108	3	Human
Staphylococcus aureus	GCA_037199755.2	SAMN39933407	BSN38-MRSA1	2846935	3	Human
Staphylococcus aureus	GCA_037199815.2	SAMN39933410	BSN38-MSSA1	2760316	2	Human
Staphylococcus aureus	GCA_034427895.2	SAMN38752237	BSN40	2766759	2	Human
Staphylococcus aureus	GCA_034424945.2	SAMN38759728	BSN42	2916209	1	Human
Staphylococcus aureus	GCA_034424965.2	SAMN38761804	BSN43	2800217	1	Human
Staphylococcus aureus	GCA_034425095.2	SAMN38761805	BSN44	2876739	2	Human
Staphylococcus aureus	GCA_038096315.1	SAMN38637636	BSN46-2	2947171	2	Human
Staphylococcus aureus	GCA_038096205.1	SAMN38637637	BSN47-2	2951492	4	Human
Staphylococcus aureus	GCA_034554905.2	SAMN38637639	BSN48-2	2969220	3	Human
Staphylococcus aureus	GCA_040556505.1	SAMN36733046	BSN49	2967948	3	Human
Staphylococcus aureus	GCA_040254855.1	SAMN36733052	BSN50	2905696	3	Human
Staphylococcus aureus	GCA_040255005.1	SAMN36733053	BSN50-2	2936205	3	Human
Staphylococcus aureus	GCA_040255015.1	SAMN36733054	BSN50-3	2938510	4	Human
Staphylococcus aureus	GCA_034425135.2	SAMN36733055	BSN51	2816631	1	Human
Staphylococcus aureus	GCA_040234115.1	SAMN36733056	BSN51-2	2974714	5	Human
Staphylococcus aureus	GCA_040234245.1	SAMN36733058	BSN51-4	2937049	4	Human
Staphylococcus aureus	GCA_038703065.1	SAMN38637641	BSN52	2955429	3	Human
Staphylococcus aureus	GCA_038700605.1	SAMN38637642	BSN52-2	2918326	3	Human
Staphylococcus aureus	GCA_039525315.1	SAMN41039746	BSN52-3	2918213	3	Human
Staphylococcus aureus	GCA_038698265.1	SAMN38637643	BSN52-4	2918216	3	Human
Staphylococcus aureus	GCA_033952345.2	SAMN38334799	BSN53	2937284	3	Human
Staphylococcus aureus	GCA_033985535.2	SAMN38335110	BSN54	3013490	4	Human
Staphylococcus aureus	GCA_038096225.1	SAMN38637644	BSN55	2917853	3	Human
Staphylococcus aureus	GCA_038129325.1	SAMN38637645	BSN55-2	2914722	2	Human
Staphylococcus aureus	GCA_034554895.2	SAMN38637646	BSN56	2811650	2	Human
Staphylococcus aureus	GCA_036689715.2	SAMN38637648	BSN57	2957074	2	Human
Staphylococcus aureus	GCA_040267795.1	SAMN38351592	BSN60	2908329	3	Human
Staphylococcus aureus	GCA_040448595.1	SAMN38351594	BSN62	2828527	2	Human
Staphylococcus aureus	GCA_034105255.2	SAMN38351595	BSN62-2	2955285	3	Human
Staphylococcus aureus	GCA_036961545.2	SAMN38637651	BSN65	2826999	2	Human
Staphylococcus aureus	GCA_045689495.1	SAMN38637652	BSN66	2942278	3	Human
Staphylococcus aureus	GCA_045689505.1	SAMN38637653	BSN67	2789706	1	Human
Staphylococcus aureus	GCA_037046385.2	SAMN38637654	BSN68	2742779	2	Human
Staphylococcus aureus	GCA_045689515.1	SAMN38637655	BSN69	2899072	2	Human
Staphylococcus aureus	GCA_037199715.2	SAMN38637659	BSN71	2901695	1	Human
Staphylococcus aureus	GCA_037809465.1	SAMN38637664	BSN76	2795256	1	Human
Staphylococcus aureus	GCA_037095045.2	SAMN38637665	BSN77	2946029	2	Human
Staphylococcus aureus	GCA_037890655.1	SAMN38637666	BSN78	2812693	2	Human
Staphylococcus aureus	GCA_037045985.2	SAMN38637668	BSN80	2958569	4	Human
Staphylococcus aureus	GCA_037199685.2	SAMN38637669	BSN81	2821181	1	Human
Staphylococcus aureus	GCA_037046505.2	SAMN38637670	BSN82	3000743	2	Human
Staphylococcus aureus	GCA_037199675.2	SAMN38637671	BSN83	2818489	1	Human
Staphylococcus aureus	GCA_037045965.2	SAMN38637672	BSN84	2725840	1	Human
Staphylococcus aureus	GCA_037095035.2	SAMN38637673	BSN85	2872282	2	Human
Staphylococcus aureus	GCA_037199585.2	SAMN38637676	BSN88	2902684	1	Human
Staphylococcus aureus	GCA_037083885.2	SAMN38637677	BSN89	2790913	3	Human
Staphylococcus aureus	GCA_045689525.1	SAMN38637678	BSN90	2765020	3	Human
Staphylococcus aureus	GCA_037199595.2	SAMN38637680	BSN92	2856672	2	Human
Staphylococcus aureus	GCA_038396875.1	SAMN38637681	BSN93-2	2947438	4	Human
Staphylococcus aureus	GCA_037199565.2	SAMN38637683	BSN95	2776825	2	Human
Staphylococcus aureus	GCA_037217645.1	SAMN38637685	BSN97	2929018	3	Human
Staphylococcus aureus	GCA_040234425.1	SAMN38637686	BSN98	2842222	1	Human
Staphylococcus aureus	GCA_007954465.1	SAMN12476193	BSN9R	2868644	2	Human
Staphylococcus aureus	GCA_007954445.1	SAMN12476135	BSN9S	2868644	2	Human
Staphylococcus aureus	GCA_040372195.1	SAMD00248957	C005H04R	2875408	2	Human
Staphylococcus aureus	GCA_040372965.1	SAMD00249038	C089H64Rb	2833398	2	Human
Staphylococcus aureus	GCA_030290975.1	SAMN32360800	C1	2715822	2	Human
Staphylococcus aureus	GCA_030290835.1	SAMN32360801	C10	2898107	1	Human
Staphylococcus aureus	GCA_030290035.1	SAMN32360846	C100	2788338	4	Human
Staphylococcus aureus	GCA_030290955.1	SAMN32360802	C102	2822816	1	Human
Staphylococcus aureus	GCA_030290775.1	SAMN32360803	C11	2913022	1	Human
Staphylococcus aureus	GCA_030289975.1	SAMN32360857	C113	2913402	1	Human
Staphylococcus aureus	GCA_030289615.1	SAMN32360861	C121	2774025	4	Human
Staphylococcus aureus	GCA_030290535.1	SAMN32360834	C13	2916141	1	Human
Staphylococcus aureus	GCA_030289675.1	SAMN32360872	C133	2821846	3	Human
Staphylococcus aureus	GCA_030289555.1	SAMN32360879	C136	2757525	2	Human
Staphylococcus aureus	GCA_030290935.1	SAMN32360804	C137	2776891	1	Human
Staphylococcus aureus	GCA_030290915.1	SAMN32360805	C142	2829481	2	Human
Staphylococcus aureus	GCA_030290875.1	SAMN32360806	C143	2758123	2	Human
Staphylococcus aureus	GCA_030290055.1	SAMN32360851	C148	2858890	1	Human
Staphylococcus aureus	GCA_030289515.1	SAMN32360874	C149	2829483	2	Human
Staphylococcus aureus	GCA_030290895.1	SAMN32360807	C150	2873461	1	Human
Staphylococcus aureus	GCA_030290855.1	SAMN32360808	C152	2807132	2	Human
Staphylococcus aureus	GCA_030289075.1	SAMN32360900	C154	2821454	1	Human
Staphylococcus aureus	GCA_030289115.1	SAMN32360881	C155	2747514	1	Human
Staphylococcus aureus	GCA_030289455.1	SAMN32360866	C16	2766969	1	Human
Staphylococcus aureus	GCA_030290735.1	SAMN32360809	C164	2756760	1	Human
Staphylococcus aureus	GCA_030288895.1	SAMN32360901	C167	2824648	1	Human
Staphylococcus aureus	GCA_030289635.1	SAMN32360873	C179	2821078	2	Human
Staphylococcus aureus	GCA_030290315.1	SAMN32360810	C18	2735993	3	Human
Staphylococcus aureus	GCA_030288875.1	SAMN32360902	C181	2811358	2	Human
Staphylococcus aureus	GCA_030289315.1	SAMN32360887	C182	2770992	1	Human
Staphylococcus aureus	GCA_030289375.1	SAMN32360885	C183	2855804	1	Human
Staphylococcus aureus	GCA_030288755.1	SAMN32360903	C187	2786332	1	Human
Staphylococcus aureus	GCA_030289735.1	SAMN32360864	C188	2723038	2	Human
Staphylococcus aureus	GCA_030288835.1	SAMN32360904	C189	2826144	2	Human
Staphylococcus aureus	GCA_030288795.1	SAMN32360905	C19	2731768	1	Human
Staphylococcus aureus	GCA_030289035.1	SAMN32360906	C194	2857520	1	Human
Staphylococcus aureus	GCA_030289915.1	SAMN32360858	C195	2702260	2	Human
Staphylococcus aureus	GCA_030289235.1	SAMN32360883	C196	2824648	1	Human
Staphylococcus aureus	GCA_030289475.1	SAMN32360880	C197	2794567	2	Human
Staphylococcus aureus	GCA_030290235.1	SAMN32360811	C200	2782173	2	Human
Staphylococcus aureus	GCA_030290815.1	SAMN32360812	C201	2867965	1	Human
Staphylococcus aureus	GCA_030290795.1	SAMN32360813	C205	2850581	4	Human
Staphylococcus aureus	GCA_030289335.1	SAMN32360877	C206	2712468	2	Human
Staphylococcus aureus	GCA_030289015.1	SAMN32360907	C207	2806027	2	Human
Staphylococcus aureus	GCA_030289695.1	SAMN32360855	C208	2766402	2	Human
Staphylococcus aureus	GCA_030289435.1	SAMN32360875	C209	2795966	2	Human
Staphylococcus aureus	GCA_030289595.1	SAMN32360869	C21	2741419	3	Human
Staphylococcus aureus	GCA_030288975.1	SAMN32360908	C214	2769080	3	Human
Staphylococcus aureus	GCA_030290075.1	SAMN32360832	C22	2775746	1	Human
Staphylococcus aureus	GCA_030290215.1	SAMN32360844	C222	2791053	2	Human
Staphylococcus aureus	GCA_030290275.1	SAMN32360843	C224	2877826	2	Human
Staphylococcus aureus	GCA_030287805.1	SAMN32360968	C229	2886214	2	Human
Staphylococcus aureus	GCA_030288955.1	SAMN32360909	C230	2805901	1	Human
Staphylococcus aureus	GCA_030289155.1	SAMN32360888	C233	2747039	1	Human
Staphylococcus aureus	GCA_030290115.1	SAMN32360849	C235	2731767	1	Human
Staphylococcus aureus	GCA_030288775.1	SAMN32360910	C236	2856379	2	Human
Staphylococcus aureus	GCA_030288695.1	SAMN32360911	C239	2754846	1	Human
Staphylococcus aureus	GCA_030289935.1	SAMN32360859	C24	2862172	2	Human
Staphylococcus aureus	GCA_030290015.1	SAMN32360856	C240	2760738	1	Human
Staphylococcus aureus	GCA_002088995.1	SAMN05860146	C2406	2878854	1	Human
Staphylococcus aureus	GCA_030290195.1	SAMN32360845	C241	2828934	2	Human
Staphylococcus aureus	GCA_030288495.1	SAMN32360912	C243	2717364	1	Human
Staphylococcus aureus	GCA_030288435.1	SAMN32360913	C244	2759428	2	Human
Staphylococcus aureus	GCA_030289295.1	SAMN32360891	C245	2768369	1	Human
Staphylococcus aureus	GCA_030288855.1	SAMN32360914	C246	2786590	2	Human
Staphylococcus aureus	GCA_030287605.1	SAMN32360969	C247	2837358	2	Human
Staphylococcus aureus	GCA_030290755.1	SAMN32360814	C249	2861863	2	Human
Staphylococcus aureus	GCA_030288815.1	SAMN32360915	C25	2737397	2	Human
Staphylococcus aureus	GCA_030290655.1	SAMN32360815	C254	2779503	1	Human
Staphylococcus aureus	GCA_030289775.1	SAMN32360862	C255	2737883	2	Human
Staphylococcus aureus	GCA_030288715.1	SAMN32360916	C256	2842590	2	Human
Staphylococcus aureus	GCA_030290575.1	SAMN32360816	C257	2877556	1	Human
Staphylococcus aureus	GCA_030288735.1	SAMN32360917	C259	2846746	1	Human
Staphylococcus aureus	GCA_030288595.1	SAMN32360918	C263	2861863	2	Human
Staphylococcus aureus	GCA_030289955.1	SAMN32360833	C265	2827073	1	Human
Staphylococcus aureus	GCA_030288295.1	SAMN32360919	C267	2774871	2	Human
Staphylococcus aureus	GCA_030290355.1	SAMN32360817	C270	2729838	2	Human
Staphylococcus aureus	GCA_030288615.1	SAMN32360920	C271	2746789	2	Human
Staphylococcus aureus	GCA_030287745.1	SAMN32360970	C272	2837327	2	Human
Staphylococcus aureus	GCA_030289795.1	SAMN32360870	C273	2899534	3	Human
Staphylococcus aureus	GCA_030289575.1	SAMN32360878	C276	2798238	1	Human
Staphylococcus aureus	GCA_030290495.1	SAMN32360818	C280	2828954	2	Human
Staphylococcus aureus	GCA_030289175.1	SAMN32360893	C285	2843801	4	Human
Staphylococcus aureus	GCA_030288675.1	SAMN32360921	C286	2792306	1	Human
Staphylococcus aureus	GCA_030288635.1	SAMN32360922	C289	2821753	3	Human
Staphylococcus aureus	GCA_030288575.1	SAMN32360923	C292	2757805	2	Human
Staphylococcus aureus	GCA_030289535.1	SAMN32360868	C294	2842043	3	Human
Staphylococcus aureus	GCA_030290475.1	SAMN32360836	C295	3047685	1	Human
Staphylococcus aureus	GCA_030288555.1	SAMN32360924	C297	2739083	1	Human
Staphylococcus aureus	GCA_030288415.1	SAMN32360925	C298	2786159	2	Human
Staphylococcus aureus	GCA_030290715.1	SAMN32360819	C299	2919083	3	Human
Staphylococcus aureus	GCA_030290375.1	SAMN32360839	C3	2735187	1	Human
Staphylococcus aureus	GCA_030288255.1	SAMN32360926	C301	2773006	2	Human
Staphylococcus aureus	GCA_027920385.1	SAMN32538168	C308	2837359	2	Human
Staphylococcus aureus	GCA_030289135.1	SAMN32360895	C309	2828866	2	Human
Staphylococcus aureus	GCA_030288935.1	SAMN32360898	C311	2864850	1	Human
Staphylococcus aureus	GCA_030289355.1	SAMN32360886	C312	2836901	2	Human
Staphylococcus aureus	GCA_030289255.1	SAMN32360892	C314	2821872	2	Human
Staphylococcus aureus	GCA_030288455.1	SAMN32360927	C316	2806015	2	Human
Staphylococcus aureus	GCA_030290095.1	SAMN32360850	C318	2946430	1	Human
Staphylococcus aureus	GCA_030288535.1	SAMN32360928	C319	2877855	2	Human
Staphylococcus aureus	GCA_030289855.1	SAMN32360865	C32	2779085	1	Human
Staphylococcus aureus	GCA_030289995.1	SAMN32360848	C320	2728737	1	Human
Staphylococcus aureus	GCA_030288515.1	SAMN32360929	C321	2769978	2	Human
Staphylococcus aureus	GCA_030288475.1	SAMN32360930	C322	2887455	4	Human
Staphylococcus aureus	GCA_030289755.1	SAMN32360853	C324	2826995	1	Human
Staphylococcus aureus	GCA_030289055.1	SAMN32360896	C325	2858748	2	Human
Staphylococcus aureus	GCA_030290695.1	SAMN32360820	C326	2748259	2	Human
Staphylococcus aureus	GCA_030288395.1	SAMN32360931	C329	2765900	2	Human
Staphylococcus aureus	GCA_030288075.1	SAMN32360942	C331	2828887	2	Human
Staphylococcus aureus	GCA_030288915.1	SAMN32360890	C333	2840006	2	Human
Staphylococcus aureus	GCA_030289275.1	SAMN32360882	C339	2791975	2	Human
Staphylococcus aureus	GCA_030289395.1	SAMN32360884	C342	2822141	2	Human
Staphylococcus aureus	GCA_030287665.1	SAMN32360971	C344	2837802	2	Human
Staphylococcus aureus	GCA_030287645.1	SAMN32360972	C347	2829449	2	Human
Staphylococcus aureus	GCA_030288655.1	SAMN32360889	C349	2877580	2	Human
Staphylococcus aureus	GCA_030289715.1	SAMN32360871	C351	2725041	2	Human
Staphylococcus aureus	GCA_030289415.1	SAMN32360860	C353	2721928	2	Human
Staphylococcus aureus	GCA_030288215.1	SAMN32360943	C354	2812354	1	Human
Staphylococcus aureus	GCA_030289215.1	SAMN32360894	C355	2786634	1	Human
Staphylococcus aureus	GCA_030289095.1	SAMN32360899	C357	2821739	1	Human
Staphylococcus aureus	GCA_030290675.1	SAMN32360821	C36	2735185	1	Human
Staphylococcus aureus	GCA_030288995.1	SAMN32360897	C363	2810000	2	Human
Staphylococcus aureus	GCA_030289195.1	SAMN32360847	C364	2723036	2	Human
Staphylococcus aureus	GCA_004193875.1	SAMN06830422	C3948	2795888	1	Human
Staphylococcus aureus	GCA_030290455.1	SAMN32360822	C43	2819373	2	Human
Staphylococcus aureus	GCA_030290335.1	SAMN32360842	C45	2829482	2	Human
Staphylococcus aureus	GCA_030290295.1	SAMN32360823	C5	2737315	2	Human
Staphylococcus aureus	GCA_030290435.1	SAMN32360837	C52	2913402	1	Human
Staphylococcus aureus	GCA_030290175.1	SAMN32360824	C53	2815447	2	Human
Staphylococcus aureus	GCA_030289895.1	SAMN32360863	C56	2734856	1	Human
Staphylococcus aureus	GCA_030290415.1	SAMN32360825	C57	2842694	1	Human
Staphylococcus aureus	GCA_030290635.1	SAMN32360826	C58	2796804	2	Human
Staphylococcus aureus	GCA_030293345.1	SAMN32360951	C64	2855694	2	Human
Staphylococcus aureus	GCA_030290155.1	SAMN32360840	C67	2807221	2	Human
Staphylococcus aureus	GCA_030290615.1	SAMN32360827	C69	2874724	1	Human
Staphylococcus aureus	GCA_030289655.1	SAMN32360867	C70	2882950	2	Human
Staphylococcus aureus	GCA_030289835.1	SAMN32360841	C72	2742801	3	Human
Staphylococcus aureus	GCA_030289875.1	SAMN32360854	C76	2916067	1	Human
Staphylococcus aureus	GCA_030289815.1	SAMN32360852	C79	2806022	2	Human
Staphylococcus aureus	GCA_030290515.1	SAMN32360835	C80	2765300	2	Human
Staphylococcus aureus	GCA_030290595.1	SAMN32360828	C84	2892710	1	Human
Staphylococcus aureus	GCA_030290555.1	SAMN32360829	C85	2786738	2	Human
Staphylococcus aureus	GCA_030288055.1	SAMN32360952	C862	2795095	3	Human
Staphylococcus aureus	GCA_030288315.1	SAMN32360932	C863	2825910	2	Human
Staphylococcus aureus	GCA_030293845.1	SAMN32360933	C864	2817777	1	Human
Staphylococcus aureus	GCA_030288275.1	SAMN32360934	C865	2839025	2	Human
Staphylococcus aureus	GCA_030288375.1	SAMN32360935	C866	2861863	2	Human
Staphylococcus aureus	GCA_030288355.1	SAMN32360936	C867	2757618	2	Human
Staphylococcus aureus	GCA_030288235.1	SAMN32360937	C868	2862168	2	Human
Staphylococcus aureus	GCA_030288335.1	SAMN32360938	C869	2765638	1	Human
Staphylococcus aureus	GCA_030288155.1	SAMN32360939	C870	2841108	3	Human
Staphylococcus aureus	GCA_030293805.1	SAMN32360940	C871	2831379	2	Human
Staphylococcus aureus	GCA_030288095.1	SAMN32360941	C875	2821158	1	Human
Staphylococcus aureus	GCA_030287625.1	SAMN32360962	C878	2790341	3	Human
Staphylococcus aureus	GCA_030290135.1	SAMN32360830	C88	2734860	1	Human
Staphylococcus aureus	GCA_030288175.1	SAMN32360944	C884	2866360	3	Human
Staphylococcus aureus	GCA_030288195.1	SAMN32360945	C885	2861863	2	Human
Staphylococcus aureus	GCA_030288135.1	SAMN32360946	C886	2820783	1	Human
Staphylococcus aureus	GCA_030293185.1	SAMN32360947	C887	2863232	1	Human
Staphylococcus aureus	GCA_004614295.1	SAMN06830421	C8879	2832897	1	Human
Staphylococcus aureus	GCA_030287725.1	SAMN32360948	C888	2714590	1	Human
Staphylococcus aureus	GCA_030287765.1	SAMN32360949	C890	2879773	1	Human
Staphylococcus aureus	GCA_030288115.1	SAMN32360950	C891	2811358	2	Human
Staphylococcus aureus	GCA_030287845.1	SAMN32360967	C896	2802834	1	Human
Staphylococcus aureus	GCA_030290395.1	SAMN32360838	C9	2701265	1	Human
Staphylococcus aureus	GCA_030293085.1	SAMN32360953	C900	2757933	2	Human
Staphylococcus aureus	GCA_030287585.1	SAMN32360954	C901	2741557	2	Human
Staphylococcus aureus	GCA_030287785.1	SAMN32360955	C903	2868138	1	Human
Staphylococcus aureus	GCA_030287685.1	SAMN32360956	C904	2761126	1	Human
Staphylococcus aureus	GCA_030293355.1	SAMN32360957	C905	2705497	2	Human
Staphylococcus aureus	GCA_030293785.1	SAMN32360958	C906	2846538	1	Human
Staphylococcus aureus	GCA_030292965.1	SAMN32360959	C907	2738168	1	Human
Staphylococcus aureus	GCA_030287905.1	SAMN32360960	C908	2834421	1	Human
Staphylococcus aureus	GCA_030287925.1	SAMN32360961	C909	2861863	2	Human
Staphylococcus aureus	GCA_030289495.1	SAMN32360876	C91	2757288	2	Human
Staphylococcus aureus	GCA_030287705.1	SAMN32360963	C910	2775416	1	Human
Staphylococcus aureus	GCA_030287825.1	SAMN32360964	C911	2782176	2	Human
Staphylococcus aureus	GCA_030287875.1	SAMN32360965	C912	2781394	2	Human
Staphylococcus aureus	GCA_030294085.1	SAMN32360966	C913	2835122	2	Human
Staphylococcus aureus	GCA_030290255.1	SAMN32360831	C96	2814514	2	Human
Staphylococcus aureus	GCA_001045795.2	SAMN02767090	CA12	2865366	2	Human
Staphylococcus aureus	GCA_001021895.1	SAMN02767179	CA15	2864278	2	Human
Staphylococcus aureus	GCA_018093065.1	SAMN17983074	CBS2016-05	2803377	2	Human
Staphylococcus aureus	GCA_016065215.1	SAMN16824906	CC1153-MRSA	2827195	1	Human
Staphylococcus aureus	GCA_039622675.1	SAMN41090363	CC130-MRSA-XI	2737998	1	Human
Staphylococcus aureus	GCA_039622745.1	SAMN41090362	CC130-MRSA-XI	2784721	1	Human
Staphylococcus aureus	GCA_030252695.1	SAMN35540730	CC239-MRSA-III(var.)/Trinidad&Tobago_2020-048_8421A	3048293	1	Human
Staphylococcus aureus	GCA_030252735.1	SAMN35540728	CC239-MRSA-III(var.)/Trinidad&Tobago_2020-009_371M	3121265	2	Human
Staphylococcus aureus	GCA_030252755.1	SAMN35540729	CC239-MRSA-III(var.)/Trinidad&Tobago_2020-021_7037M	3109281	3	Human
Staphylococcus aureus	GCA_003031485.1	SAMN06480776	CC5	2745711	1	Human
Staphylococcus aureus	GCA_039622655.1	SAMN41090365	CC5-MSSA	2827026	1	Human
Staphylococcus aureus	GCA_030252715.1	SAMN35540727	CC8-MSSA (PVL+)/Trinidad&Tobago_2020-043_7352M	2859857	3	Human
Staphylococcus aureus	GCA_030252775.1	SAMN35540726	CC8-MSSA (PVL+)/Trinidad&Tobago_2020-042_7641M	2808814	2	Human
Staphylococcus aureus	GCA_003431365.1	SAMN09847825	CFBR-105	2782740	1	Human
Staphylococcus aureus	GCA_008329885.1	SAMN09882579	CFSAN082781	2893422	2	Human
Staphylococcus aureus	GCA_008329865.1	SAMN09882578	CFSAN082782	2893410	2	Human
Staphylococcus aureus	GCA_008330585.1	SAMN09882580	CFSAN082783	2808051	2	Human
Staphylococcus aureus	GCA_030064045.1	SAMN35018949	CHAL1	2907971	1	Human
Staphylococcus aureus	GCA_030064025.1	SAMN35018950	CHAL2	2806888	2	Human
Staphylococcus aureus	GCA_030064005.1	SAMN35018951	CHAL3	2758763	2	Human
Staphylococcus aureus	GCA_030063985.1	SAMN35018952	CHAL4	2827954	2	Human
Staphylococcus aureus	GCA_030063965.1	SAMN35018953	CHAL5	2771132	2	Human
Staphylococcus aureus	GCA_003194405.1	SAMN06560523	CHU15-056	2773467	1	Human
Staphylococcus aureus	GCA_018093205.1	SAMN17983075	CI/BAC/25/13/W	2720880	2	Human
Staphylococcus aureus	GCA_003264775.1	SAMN08717045	CMRSA-3	2958212	1	Human
Staphylococcus aureus	GCA_003264815.1	SAMN08717048	CMRSA-6	3044721	1	Human
Staphylococcus aureus	GCA_042848805.1	SAMD00265711	CN02	2840435	2	Human
Staphylococcus aureus	GCA_042848555.1	SAMD00265714	CN05	2837514	2	Human
Staphylococcus aureus	GCA_042851315.1	SAMD00265715	CN06	2840451	2	Human
Staphylococcus aureus	GCA_042849675.1	SAMD00265718	CN09	2881909	2	Human
Staphylococcus aureus	GCA_042855375.1	SAMD00265720	CN11	2840344	2	Human
Staphylococcus aureus	GCA_042848465.1	SAMD00265721	CN12	2873310	1	Human
Staphylococcus aureus	GCA_042849975.1	SAMD00265726	CN17	2881798	2	Human
Staphylococcus aureus	GCA_042853205.1	SAMD00265729	CN33	2882699	2	Human
Staphylococcus aureus	GCA_042847295.1	SAMD00265730	CN35	2889122	3	Human
Staphylococcus aureus	GCA_005885975.1	SAMN11476509	Col52-A5	2857671	2	Human
Staphylococcus aureus	GCA_020997515.1	SAMN16946626	CR14-016	2984550	1	Human
Staphylococcus aureus	GCA_020997495.1	SAMN16946643	CR14-055	2967021	1	Human
Staphylococcus aureus	GCA_020997475.1	SAMN16946663	CR15-071	2986793	1	Human
Staphylococcus aureus	GCA_045348335.1	SAMN41318536	CUBIST-1	2885083	2	Human
Staphylococcus aureus	GCA_041464255.1	SAMN43213406	CUBIST-10	2844189	2	Human
Staphylococcus aureus	GCA_041519385.1	SAMN43213407	CUBIST-14	2908347	3	Human
Staphylococcus aureus	GCA_041531685.1	SAMN43213408	CUBIST-16	3022571	4	Human
Staphylococcus aureus	GCA_045348345.1	SAMN41318538	CUBIST-17	2877074	1	Human
Staphylococcus aureus	GCA_045348355.1	SAMN41318539	CUBIST-18	2877074	1	Human
Staphylococcus aureus	GCA_041697965.1	SAMN41318537	CUBIST-2	2890248	2	Human
Staphylococcus aureus	GCA_041519035.1	SAMN43213409	CUBIST-21	2852051	3	Human
Staphylococcus aureus	GCA_041531645.1	SAMN43213410	CUBIST-23	2814253	2	Human
Staphylococcus aureus	GCA_041531655.1	SAMN43213411	CUBIST-25	2951809	2	Human
Staphylococcus aureus	GCA_041531615.1	SAMN43213412	CUBIST-27	3080132	2	Human
Staphylococcus aureus	GCA_041519025.1	SAMN43213413	CUBIST-31	2951344	3	Human
Staphylococcus aureus	GCA_041697985.1	SAMN43213414	CUBIST-33	2865502	2	Human
Staphylococcus aureus	GCA_041519015.1	SAMN43213415	CUBIST-35	2902122	3	Human
Staphylococcus aureus	GCA_041464275.1	SAMN43213417	CUBIST-39	2911387	3	Human
Staphylococcus aureus	GCA_041519415.1	SAMN43213403	CUBIST-4	2889744	3	Human
Staphylococcus aureus	GCA_041518565.1	SAMN43213418	CUBIST-41	2888068	3	Human
Staphylococcus aureus	GCA_041517615.1	SAMN43213419	CUBIST-43	2949117	3	Human
Staphylococcus aureus	GCA_041464265.1	SAMN43213420	CUBIST-47	2899213	2	Human
Staphylococcus aureus	GCA_041697975.1	SAMN43213421	CUBIST-49	2920358	2	Human
Staphylococcus aureus	GCA_039830175.1	SAMN41318540	CUBIST-50	2799772	2	Human
Staphylococcus aureus	GCA_041531605.1	SAMN43213422	CUBIST-51	2807005	2	Human
Staphylococcus aureus	GCA_041697955.1	SAMN43213404	CUBIST-6	2935313	2	Human
Staphylococcus aureus	GCA_041879455.1	SAMN43213405	CUBIST-8	2935017	1	Human
Staphylococcus aureus	GCA_005954685.1	SAMN11823228	D592	2847448	2	Human
Staphylococcus aureus	GCA_005890035.1	SAMN11823231	D592-HR	2847448	2	Human
Staphylococcus aureus	GCA_007556695.2	SAMN12056289	D712	2847446	2	Human
Staphylococcus aureus	GCA_036670105.1	SAMN38170758	DA70300	2827302	1	Human
Staphylococcus aureus	GCA_036670145.1	SAMN38170759	DA70484	2869959	1	Human
Staphylococcus aureus	GCA_036670135.1	SAMN38170755	DA70500	2776253	1	Human
Staphylococcus aureus	GCA_036670075.1	SAMN38170760	DA70504	2749457	2	Human
Staphylococcus aureus	GCA_036670065.1	SAMN38170761	DA70518	2770550	1	Human
Staphylococcus aureus	GCA_036670055.1	SAMN38170762	DA70520	2737844	1	Human
Staphylococcus aureus	GCA_036670125.1	SAMN38170756	DA70710	2745423	1	Human
Staphylococcus aureus	GCA_036670045.1	SAMN38170763	DA70870	2801154	1	Human
Staphylococcus aureus	GCA_036670115.1	SAMN38170757	DA70900	2775985	2	Human
Staphylococcus aureus	GCA_013363895.1	SAMN14910682	Dresden-275757	2789663	1	Human
Staphylococcus aureus	GCA_001027105.1	SAMN03651231	DSM 20231	2782562	2	Human
Staphylococcus aureus	GCA_021249285.1	SAMN23928042	E1185_IV_ST12	2809585	2	Human
Staphylococcus aureus	GCA_003342735.1	SAMN09668080	E16SA093	2785564	1	Human
Staphylococcus aureus	GCA_013008375.1	SAMN14830786	EDCC5398	2843534	1	Human
Staphylococcus aureus	GCA_002786465.1	SAMN07310520	EDCC5458	2848525	1	Human
Staphylococcus aureus	GCA_002786535.1	SAMN07310553	EDCC5464	2762859	1	Human
Staphylococcus aureus	GCA_008936055.1	SAMN09483919	ER00385.3	2862765	2	Human
Staphylococcus aureus	GCA_008936535.1	SAMN09483920	ER00484.3	2857525	2	Human
Staphylococcus aureus	GCA_008934035.1	SAMN09483921	ER00503.3	2936779	1	Human
Staphylococcus aureus	GCA_008934595.1	SAMN09483922	ER00551.3	2918206	2	Human
Staphylococcus aureus	GCA_008938015.1	SAMN09483923	ER00573.3	3016278	4	Human
Staphylococcus aureus	GCA_008936615.1	SAMN09483924	ER00594.3	2914519	2	Human
Staphylococcus aureus	GCA_008934495.1	SAMN09483925	ER00610.3	2992813	3	Human
Staphylococcus aureus	GCA_008936335.1	SAMN09483926	ER00658.3	2994446	3	Human
Staphylococcus aureus	GCA_008934395.1	SAMN09483927	ER00695.3	2887439	2	Human
Staphylococcus aureus	GCA_008935515.1	SAMN09483928	ER00707.3	2847983	2	Human
Staphylococcus aureus	GCA_008935175.1	SAMN09483929	ER00749.3	2816533	2	Human
Staphylococcus aureus	GCA_008935535.1	SAMN09483930	ER00767.3	2797876	2	Human
Staphylococcus aureus	GCA_008936035.1	SAMN09483934	ER00951.3	2963760	3	Human
Staphylococcus aureus	GCA_008934895.1	SAMN09483935	ER00959.3	2948888	2	Human
Staphylococcus aureus	GCA_008934555.1	SAMN09483936	ER00994.3	2914313	1	Human
Staphylococcus aureus	GCA_008935595.1	SAMN09483937	ER01009.3	2876826	2	Human
Staphylococcus aureus	GCA_008934935.1	SAMN09483938	ER01062.3	2992301	3	Human
Staphylococcus aureus	GCA_008936595.1	SAMN09483939	ER01073.3	2797483	1	Human
Staphylococcus aureus	GCA_008934335.1	SAMN09483940	ER01109.3	2887662	1	Human
Staphylococcus aureus	GCA_008936575.1	SAMN09483941	ER01116.3	2887659	3	Human
Staphylococcus aureus	GCA_008934455.1	SAMN09483942	ER01121.3	2848642	2	Human
Staphylococcus aureus	GCA_008936695.1	SAMN09483943	ER01174.3	2884321	3	Human
Staphylococcus aureus	GCA_008936675.1	SAMN09483944	ER01334.3	2912631	2	Human
Staphylococcus aureus	GCA_008936155.1	SAMN09483945	ER01422.3	2935359	2	Human
Staphylococcus aureus	GCA_008934915.1	SAMN09483946	ER01425.3	2863483	2	Human
Staphylococcus aureus	GCA_008935735.1	SAMN09483947	ER01454.3	2904254	2	Human
Staphylococcus aureus	GCA_008936415.1	SAMN09483948	ER01457.3	2938199	3	Human
Staphylococcus aureus	GCA_008936135.1	SAMN09483949	ER01507.3	2944254	2	Human
Staphylococcus aureus	GCA_008934115.1	SAMN09483950	ER01518.3	2856046	1	Human
Staphylococcus aureus	GCA_008936075.1	SAMN09483951	ER01524.3	3014814	4	Human
Staphylococcus aureus	GCA_008936095.1	SAMN09483952	ER01532.3	2942686	3	Human
Staphylococcus aureus	GCA_008936895.1	SAMN09483953	ER01533.3	3008284	4	Human
Staphylococcus aureus	GCA_008935975.1	SAMN09483954	ER01560.3	2943386	3	Human
Staphylococcus aureus	GCA_008936795.1	SAMN09483955	ER01564.3	2944026	3	Human
Staphylococcus aureus	GCA_008938075.1	SAMN09483956	ER01570.3	2895424	1	Human
Staphylococcus aureus	GCA_008934655.1	SAMN09483957	ER01689.3	2847445	2	Human
Staphylococcus aureus	GCA_008935015.1	SAMN09483958	ER01719.3	2911446	2	Human
Staphylococcus aureus	GCA_008935755.1	SAMN09483959	ER01746.3	2834114	1	Human
Staphylococcus aureus	GCA_008935375.1	SAMN09483960	ER01776.3	2832443	1	Human
Staphylococcus aureus	GCA_008937635.1	SAMN09483961	ER01803.3	2946498	2	Human
Staphylococcus aureus	GCA_008934055.1	SAMN09483962	ER01817.3	2947919	2	Human
Staphylococcus aureus	GCA_008936235.1	SAMN09483963	ER01823.3	2893098	2	Human
Staphylococcus aureus	GCA_008935035.1	SAMN09483964	ER01836.3	2951028	3	Human
Staphylococcus aureus	GCA_008934215.1	SAMN09483965	ER01838.3	2886171	2	Human
Staphylococcus aureus	GCA_008936395.1	SAMN09483966	ER01881.3	2864572	3	Human
Staphylococcus aureus	GCA_008935155.1	SAMN09483967	ER01892.3	2924330	3	Human
Staphylococcus aureus	GCA_008935235.1	SAMN09483968	ER01935.3	2895595	2	Human
Staphylococcus aureus	GCA_008936555.1	SAMN09483969	ER01989.3	2947149	2	Human
Staphylococcus aureus	GCA_008935795.1	SAMN09483970	ER02069.3	2937342	2	Human
Staphylococcus aureus	GCA_008935215.1	SAMN09483971	ER02094.3	2984651	3	Human
Staphylococcus aureus	GCA_008936115.1	SAMN09483973	ER02217.3	2941665	2	Human
Staphylococcus aureus	GCA_008934295.1	SAMN09483974	ER02243.3	2889095	2	Human
Staphylococcus aureus	GCA_008936495.1	SAMN09483975	ER02262.3	2938886	2	Human
Staphylococcus aureus	GCA_008934855.1	SAMN09483977	ER02360.3	2936067	1	Human
Staphylococcus aureus	GCA_008936275.1	SAMN09483978	ER02443.3	2911781	2	Human
Staphylococcus aureus	GCA_008936815.1	SAMN09483979	ER02495.3	2897165	2	Human
Staphylococcus aureus	GCA_008936315.1	SAMN09483980	ER02524.3	2897166	2	Human
Staphylococcus aureus	GCA_008936715.1	SAMN09483983	ER02612.3	2888942	2	Human
Staphylococcus aureus	GCA_008934755.1	SAMN09483984	ER02637.3	2993161	3	Human
Staphylococcus aureus	GCA_008934155.1	SAMN09483985	ER02658.3	2919695	2	Human
Staphylococcus aureus	GCA_008935715.1	SAMN09483986	ER02693.3	2932255	3	Human
Staphylococcus aureus	GCA_008935315.1	SAMN09483987	ER02703.3	2934629	3	Human
Staphylococcus aureus	GCA_008935455.1	SAMN09483988	ER02746.3	2825557	2	Human
Staphylococcus aureus	GCA_008936875.1	SAMN09483989	ER02826.3	2857709	2	Human
Staphylococcus aureus	GCA_008934435.1	SAMN09483990	ER02836.3	2965519	1	Human
Staphylococcus aureus	GCA_008934005.1	SAMN09483991	ER02837.3	2993147	3	Human
Staphylococcus aureus	GCA_008937855.1	SAMN09483992	ER02878.3	2994051	2	Human
Staphylococcus aureus	GCA_008935895.1	SAMN09483993	ER02919.3	2888881	2	Human
Staphylococcus aureus	GCA_008934955.1	SAMN09483994	ER02947.3	2759536	2	Human
Staphylococcus aureus	GCA_008935935.1	SAMN09483995	ER02969.3	2829245	1	Human
Staphylococcus aureus	GCA_008934575.1	SAMN09483996	ER02972.3	2898923	2	Human
Staphylococcus aureus	GCA_008935115.1	SAMN09483997	ER02988.3	2828341	1	Human
Staphylococcus aureus	GCA_008935635.1	SAMN09483998	ER02989.3	2946694	3	Human
Staphylococcus aureus	GCA_008935275.1	SAMN09483999	ER03023.3	2955461	2	Human
Staphylococcus aureus	GCA_008934995.1	SAMN09484000	ER03113.3	2876429	2	Human
Staphylococcus aureus	GCA_008936195.1	SAMN09484002	ER03298.3	2903947	2	Human
Staphylococcus aureus	GCA_008934775.1	SAMN09484003	ER03321.3	2877231	2	Human
Staphylococcus aureus	GCA_008936655.1	SAMN09484004	ER03364.3	2786143	1	Human
Staphylococcus aureus	GCA_008934175.1	SAMN09484005	ER03444.3	2911432	1	Human
Staphylococcus aureus	GCA_008936215.1	SAMN09484006	ER03448.3	2944987	2	Human
Staphylococcus aureus	GCA_008936735.1	SAMN09484007	ER03481.3	2886317	2	Human
Staphylococcus aureus	GCA_008935695.1	SAMN09484008	ER03489.3	2888295	2	Human
Staphylococcus aureus	GCA_008935655.1	SAMN09484009	ER03493.3	2948482	2	Human
Staphylococcus aureus	GCA_008937055.1	SAMN09484010	ER03544.3	2993174	3	Human
Staphylococcus aureus	GCA_008937295.1	SAMN09484011	ER03556.3	2990874	3	Human
Staphylococcus aureus	GCA_008936255.1	SAMN09484012	ER03588.3	2936109	2	Human
Staphylococcus aureus	GCA_008936915.1	SAMN09484013	ER03710.3	2798676	1	Human
Staphylococcus aureus	GCA_008935475.1	SAMN09484014	ER03717.3	2993179	3	Human
Staphylococcus aureus	GCA_008936475.1	SAMN09484015	ER03720.3	2948857	2	Human
Staphylococcus aureus	GCA_008935995.1	SAMN09484016	ER03737.3	2857621	1	Human
Staphylococcus aureus	GCA_008935255.1	SAMN09484017	ER03750.3	2878366	2	Human
Staphylococcus aureus	GCA_008935675.1	SAMN09484018	ER03755.3	2990371	2	Human
Staphylococcus aureus	GCA_008934275.1	SAMN09484019	ER03759.3	2992791	3	Human
Staphylococcus aureus	GCA_008934635.1	SAMN09484020	ER03760.3	2993175	3	Human
Staphylococcus aureus	GCA_008934875.1	SAMN09484021	ER03761.3	2993175	3	Human
Staphylococcus aureus	GCA_008935395.1	SAMN09484022	ER03762.3	2993174	3	Human
Staphylococcus aureus	GCA_008935615.1	SAMN09484023	ER03763.3	2993174	3	Human
Staphylococcus aureus	GCA_008936295.1	SAMN09484025	ER03809.3	2904717	2	Human
Staphylococcus aureus	GCA_008934075.1	SAMN09484026	ER03857.3	2904653	2	Human
Staphylococcus aureus	GCA_008936775.1	SAMN09484027	ER03864.3	2873608	1	Human
Staphylococcus aureus	GCA_008934795.1	SAMN09484028	ER03868.3	2901551	2	Human
Staphylococcus aureus	GCA_008936375.1	SAMN09484029	ER03910.3	2843631	2	Human
Staphylococcus aureus	GCA_008935495.1	SAMN09484030	ER03913.3	3024069	6	Human
Staphylococcus aureus	GCA_008936515.1	SAMN09484031	ER03928.3	2940371	2	Human
Staphylococcus aureus	GCA_008935955.1	SAMN09484032	ER03930.3	2993437	3	Human
Staphylococcus aureus	GCA_008934735.1	SAMN09484034	ER03996.3	2947349	2	Human
Staphylococcus aureus	GCA_008934355.1	SAMN09484035	ER04013.3	2908588	4	Human
Staphylococcus aureus	GCA_008934475.1	SAMN09484036	ER04020.4	2993175	3	Human
Staphylococcus aureus	GCA_008935915.1	SAMN09484037	ER04021.4	2993175	3	Human
Staphylococcus aureus	GCA_008934715.1	SAMN09484038	ER04041.3	2950446	3	Human
Staphylococcus aureus	GCA_008936435.1	SAMN09484039	ER04060.3	2828022	1	Human
Staphylococcus aureus	GCA_008935355.1	SAMN09484040	ER04069.3	2886773	1	Human
Staphylococcus aureus	GCA_008935775.1	SAMN09484041	ER04085.3	2993174	3	Human
Staphylococcus aureus	GCA_008934515.1	SAMN09484042	ER04086.3	2897332	2	Human
Staphylococcus aureus	GCA_008934535.1	SAMN09484043	ER04115.3	2993170	3	Human
Staphylococcus aureus	GCA_008934315.1	SAMN09484044	ER04119.3	2992395	3	Human
Staphylococcus aureus	GCA_008934415.1	SAMN09484045	ER04127.3	2992447	2	Human
Staphylococcus aureus	GCA_008934675.1	SAMN09484046	ER04142.3	2896567	2	Human
Staphylococcus aureus	GCA_008936855.1	SAMN09484047	ER04163.3	2945015	2	Human
Staphylococcus aureus	GCA_008935295.1	SAMN09484048	ER04164.3	2857973	2	Human
Staphylococcus aureus	GCA_008935815.1	SAMN09484049	ER04165.3	2993372	3	Human
Staphylococcus aureus	GCA_008935335.1	SAMN09484050	ER04166.3	2816615	3	Human
Staphylococcus aureus	GCA_008935095.1	SAMN09484051	ER04174.3	2877642	1	Human
Staphylococcus aureus	GCA_008936355.1	SAMN09484052	ER04181.3	2934720	2	Human
Staphylococcus aureus	GCA_008934815.1	SAMN09484053	ER04219.3	2935214	2	Human
Staphylococcus aureus	GCA_008935435.1	SAMN09484054	ER04225.3	2935255	2	Human
Staphylococcus aureus	GCA_008934235.1	SAMN09484055	ER04235.3	2949988	2	Human
Staphylococcus aureus	GCA_008935135.1	SAMN09484056	ER04242.3	2949993	2	Human
Staphylococcus aureus	GCA_008934375.1	SAMN09484057	ER04246.3	2831573	2	Human
Staphylococcus aureus	GCA_008935555.1	SAMN09484058	ER04261.3	2827672	1	Human
Staphylococcus aureus	GCA_008938095.1	SAMN09484059	ER04314.3	2889731	2	Human
Staphylococcus aureus	GCA_008934615.1	SAMN09484060	ER04320.3	2908687	2	Human
Staphylococcus aureus	GCA_008937415.1	SAMN09484061	ER04324.3	2993441	3	Human
Staphylococcus aureus	GCA_008936755.1	SAMN09484062	ER04332.3	2844238	2	Human
Staphylococcus aureus	GCA_008934095.1	SAMN09484063	ER04385.3	2932042	2	Human
Staphylococcus aureus	GCA_008936455.1	SAMN09484064	ER04397.3	2993174	3	Human
Staphylococcus aureus	GCA_008935415.1	SAMN09484065	ER04402.3	2880311	2	Human
Staphylococcus aureus	GCA_008935875.1	SAMN09484066	ER04407.3	2993176	3	Human
Staphylococcus aureus	GCA_008936635.1	SAMN09484067	ER04421.3	2872545	2	Human
Staphylococcus aureus	GCA_008934195.1	SAMN09484068	ER04436.3	2820955	2	Human
Staphylococcus aureus	GCA_008936015.1	SAMN09484069	ER04440.3	2993350	3	Human
Staphylococcus aureus	GCA_008935835.1	SAMN09484070	ER04448.3	2901814	3	Human
Staphylococcus aureus	GCA_008934255.1	SAMN09484071	ER04450.3	2921740	1	Human
Staphylococcus aureus	GCA_008934835.1	SAMN09484073	ER04567.3	2865586	1	Human
Staphylococcus aureus	GCA_008934695.1	SAMN09484074	ER04612.3	2881577	1	Human
Staphylococcus aureus	GCA_008935575.1	SAMN09484076	ER04636.3	2901765	2	Human
Staphylococcus aureus	GCA_014732075.1	SAMN14669380	ER04648.3	2927779	2	Human
Staphylococcus aureus	GCA_014732055.1	SAMN14669381	ER05322.3	2897001	2	Human
Staphylococcus aureus	GCA_014732035.1	SAMN14669382	ER05532.3	2807389	1	Human
Staphylococcus aureus	GCA_014732015.1	SAMN14669383	ER05682.3	2949887	3	Human
Staphylococcus aureus	GCA_014731995.1	SAMN14669384	ER05686.3	2950251	3	Human
Staphylococcus aureus	GCA_014731975.1	SAMN14669385	ER05797.3	2990873	3	Human
Staphylococcus aureus	GCA_008935855.1	SAMN09484077	ER05857.3	2892881	2	Human
Staphylococcus aureus	GCA_014731955.1	SAMN14669386	ER06206.3	2936080	3	Human
Staphylococcus aureus	GCA_014731935.1	SAMN14669387	ER06503.3	2947755	2	Human
Staphylococcus aureus	GCA_014731915.1	SAMN14669388	ER06690.3	2819617	2	Human
Staphylococcus aureus	GCA_014731895.1	SAMN14669389	ER06977.3	2942738	2	Human
Staphylococcus aureus	GCA_014731875.1	SAMN14669390	ER07131.3	2954042	3	Human
Staphylococcus aureus	GCA_014731855.1	SAMN14669391	ER07191.3	2968448	3	Human
Staphylococcus aureus	GCA_014731835.1	SAMN14669392	ER07791.3	2921232	1	Human
Staphylococcus aureus	GCA_014731815.1	SAMN14669393	ER08181.3	2904339	2	Human
Staphylococcus aureus	GCA_014731795.1	SAMN14669394	ER08327.3	3668231	3	Human
Staphylococcus aureus	GCA_014731775.1	SAMN14669395	ER08597.3	2969479	3	Human
Staphylococcus aureus	GCA_014731755.1	SAMN14669396	ER09001.3	2826005	1	Human
Staphylococcus aureus	GCA_014731735.1	SAMN14669397	ER09113.3	2864214	1	Human
Staphylococcus aureus	GCA_014731715.1	SAMN14669398	ER09158.3	2784433	2	Human
Staphylococcus aureus	GCA_014731695.1	SAMN14669399	ER09164.3	2929248	3	Human
Staphylococcus aureus	GCA_014731655.1	SAMN14669400	ER09228.3	2834744	1	Human
Staphylococcus aureus	GCA_014731555.1	SAMN14669401	ER09245.3	2985373	1	Human
Staphylococcus aureus	GCA_014731535.1	SAMN14669402	ER09275.3	2990820	3	Human
Staphylococcus aureus	GCA_014731515.1	SAMN14669403	ER09362.3	2903959	2	Human
Staphylococcus aureus	GCA_014731495.1	SAMN14669404	ER09403.3	3031012	2	Human
Staphylococcus aureus	GCA_014731475.1	SAMN14669405	ER09453.3	2827163	2	Human
Staphylococcus aureus	GCA_014731435.1	SAMN14669406	ER09494.3	2985404	1	Human
Staphylococcus aureus	GCA_014731455.1	SAMN14669407	ER09515.3	2952164	2	Human
Staphylococcus aureus	GCA_014731415.1	SAMN14669408	ER09615.3	2892956	3	Human
Staphylococcus aureus	GCA_014731355.1	SAMN14669409	ER09654.3	2921870	2	Human
Staphylococcus aureus	GCA_014731235.1	SAMN14669410	ER09690.3	2840101	2	Human
Staphylococcus aureus	GCA_014731205.1	SAMN14669411	ER09706.3	2983788	3	Human
Staphylococcus aureus	GCA_014731185.1	SAMN14669412	ER09761.3	2930342	2	Human
Staphylococcus aureus	GCA_014731165.1	SAMN14669413	ER09772.3	2989423	3	Human
Staphylococcus aureus	GCA_014731145.1	SAMN14669414	ER09835.3	2904541	2	Human
Staphylococcus aureus	GCA_014731125.1	SAMN14669415	ER09911.3	2949157	3	Human
Staphylococcus aureus	GCA_014731105.1	SAMN14669416	ER09970.3	2923224	1	Human
Staphylococcus aureus	GCA_014731085.1	SAMN14669417	ER09971.3	2956137	3	Human
Staphylococcus aureus	GCA_014731065.1	SAMN14669418	ER09994.3	2924484	1	Human
Staphylococcus aureus	GCA_014731045.1	SAMN14669419	ER10066.3	2889000	1	Human
Staphylococcus aureus	GCA_014731005.1	SAMN14669420	ER10115.3	2931890	2	Human
Staphylococcus aureus	GCA_014731025.1	SAMN14669421	ER10158.3	2815883	2	Human
Staphylococcus aureus	GCA_014730985.1	SAMN14669422	ER10193.3	2948724	2	Human
Staphylococcus aureus	GCA_014730965.1	SAMN14669423	ER10234.3	2887780	2	Human
Staphylococcus aureus	GCA_014730945.1	SAMN14669424	ER10269.3	2793657	1	Human
Staphylococcus aureus	GCA_014730925.1	SAMN14669425	ER10292.3	2876144	1	Human
Staphylococcus aureus	GCA_014730905.1	SAMN14669426	ER10312.3	2764821	1	Human
Staphylococcus aureus	GCA_014730885.1	SAMN14669427	ER10440.3	2844671	2	Human
Staphylococcus aureus	GCA_014730855.1	SAMN14669428	ER10610.3	2747644	1	Human
Staphylococcus aureus	GCA_014730815.1	SAMN14669429	ER10617.3	2867545	1	Human
Staphylococcus aureus	GCA_014730835.1	SAMN14669430	ER10638.3	2844628	2	Human
Staphylococcus aureus	GCA_014730775.1	SAMN14669431	ER10667.3	2942349	2	Human
Staphylococcus aureus	GCA_014730795.1	SAMN14669432	ER10678.3	2795873	2	Human
Staphylococcus aureus	GCA_014730735.1	SAMN14669433	ER10698.3	2876556	2	Human
Staphylococcus aureus	GCA_014730715.1	SAMN14669434	ER10738.3	2944973	3	Human
Staphylococcus aureus	GCA_014730695.1	SAMN14669435	ER10741.3	2926167	2	Human
Staphylococcus aureus	GCA_014730675.1	SAMN14669436	ER10823.3	2865914	1	Human
Staphylococcus aureus	GCA_014730655.1	SAMN14669437	ER10871.3	2822291	1	Human
Staphylococcus aureus	GCA_014730615.1	SAMN14669438	ER10920.3	2896956	2	Human
Staphylococcus aureus	GCA_014730635.1	SAMN14669439	ER11011.3	2860401	1	Human
Staphylococcus aureus	GCA_014730595.1	SAMN14669440	ER11063.3	2994627	2	Human
Staphylococcus aureus	GCA_014730575.1	SAMN14669441	ER11188.3	2843301	1	Human
Staphylococcus aureus	GCA_014730555.1	SAMN14669442	ER11236.3	2933293	2	Human
Staphylococcus aureus	GCA_014730535.1	SAMN14669443	ER11327.3	2914018	2	Human
Staphylococcus aureus	GCA_014730515.1	SAMN14669444	ER11450.3	2960463	2	Human
Staphylococcus aureus	GCA_014730495.1	SAMN14669445	ER11501.3	2952786	3	Human
Staphylococcus aureus	GCA_014730455.1	SAMN14669446	ER11544.3	2785546	1	Human
Staphylococcus aureus	GCA_014730475.1	SAMN14669447	ER11558.3	2904442	2	Human
Staphylococcus aureus	GCA_014730435.1	SAMN14669448	ER11761.3	2952270	3	Human
Staphylococcus aureus	GCA_014730415.1	SAMN14669449	ER11789.3	2903968	3	Human
Staphylococcus aureus	GCA_020023715.1	SAMN19128532	ER15889.3A	2750492	1	Human
Staphylococcus aureus	GCA_020023695.1	SAMN19128533	ER15889.5A	2780960	1	Human
Staphylococcus aureus	GCA_020026135.1	SAMN19128534	ER15889.6A	2750492	1	Human
Staphylococcus aureus	GCA_020025995.1	SAMN19128535	ER15890.3A	2782152	2	Human
Staphylococcus aureus	GCA_020025805.1	SAMN19128536	ER15890.4A	2782093	2	Human
Staphylococcus aureus	GCA_020025645.1	SAMN19128537	ER15890.5A	2782152	2	Human
Staphylococcus aureus	GCA_020025495.1	SAMN19128538	ER15890.6A	2782152	2	Human
Staphylococcus aureus	GCA_020025335.1	SAMN19128539	ER15890.8A	2782153	2	Human
Staphylococcus aureus	GCA_003342775.1	SAMN09668081	F17SA003	2768346	1	Human
Staphylococcus aureus	GCA_000969225.1	SAMN03444404	FCFHV36	2849811	1	Human
Staphylococcus aureus	GCA_024723375.2	SAMN30160142	FDA209P	2772454	1	Human
Staphylococcus aureus	GCA_001019255.2	SAMN03255441	FDAARGOS_1	2855468	5	Human
Staphylococcus aureus	GCA_001018725.2	SAMN03255449	FDAARGOS_10	2873867	1	Human
Staphylococcus aureus	GCA_001018805.2	SAMN03255454	FDAARGOS_15	2799899	1	Human
Staphylococcus aureus	GCA_001558795.2	SAMN03996304	FDAARGOS_159	2839176	2	Human
Staphylococcus aureus	GCA_001018645.2	SAMN03255442	FDAARGOS_2	2809993	4	Human
Staphylococcus aureus	GCA_001019495.2	SAMN03255479	FDAARGOS_40	2889330	2	Human
Staphylococcus aureus	GCA_002386245.1	SAMN07312456	FDAARGOS_412	2769588	1	Human
Staphylococcus aureus	GCA_001019125.2	SAMN03255482	FDAARGOS_43	2820631	1	Human
Staphylococcus aureus	GCA_001019205.2	SAMN03255487	FDAARGOS_48	2847351	4	Human
Staphylococcus aureus	GCA_000626615.3	SAMN02700075	FDAARGOS_5	2810186	1	Human
Staphylococcus aureus	GCA_003827915.1	SAMN10163180	FDAARGOS_504	2894587	1	Human
Staphylococcus aureus	GCA_001018655.2	SAMN03255445	FDAARGOS_6	2759287	2	Human
Staphylococcus aureus	GCA_008693765.1	SAMN11056375	FDAARGOS_660	2870812	2	Human
Staphylococcus aureus	GCA_027942255.1	SAMN27752663	FJ0318	2841821	2	Human
Staphylococcus aureus	GCA_027942275.1	SAMN27752664	FJ0322	2809462	1	Human
Staphylococcus aureus	GCA_001580495.1	SAMN03387935	FORC_012	2815416	1	Human
Staphylococcus aureus	GCA_001725965.1	SAMN04046233	FORC_027	2903376	1	Human
Staphylococcus aureus	GCA_002209325.1	SAMN05520967	FORC_045	2807171	1	Human
Staphylococcus aureus	GCA_003347055.1	SAMN07372047	FORC_061	2749621	2	Human
Staphylococcus aureus	GCA_003351925.1	SAMN07407571	FORC_062	2905353	1	Human
Staphylococcus aureus	GCA_022163485.2	SAMN25556619	FRI-1169	2795221	2	Human
Staphylococcus aureus	GCA_005931035.2	SAMN11605647	GD1108	2783012	1	Human
Staphylococcus aureus	GCA_002089115.2	SAMN06274093	GD1539	2793232	1	Human
Staphylococcus aureus	GCA_002089095.2	SAMN06274241	GD1677	2790204	1	Human
Staphylococcus aureus	GCA_005931055.2	SAMN11611368	GD1696	2801264	1	Human
Staphylococcus aureus	GCA_008462245.1	SAMN11611367	GD1706	2876350	1	Human
Staphylococcus aureus	GCA_005931015.2	SAMN11605646	GD487	2758447	1	Human
Staphylococcus aureus	GCA_002089055.1	SAMN06274061	GD5	2784749	1	Human
Staphylococcus aureus	GCA_002089075.2	SAMN06274062	GD705	2790096	1	Human
Staphylococcus aureus	GCA_003609915.1	SAMD00089953	GN1	2809565	1	Human
Staphylococcus aureus	GCA_003609895.1	SAMD00043229	GN3	2809401	1	Human
Staphylococcus aureus	GCA_034421975.1	SAMN38397519	GP11	2826108	2	Human
Staphylococcus aureus	GCA_034422095.1	SAMN38397520	GP12	2754692	1	Human
Staphylococcus aureus	GCA_034422035.1	SAMN38397521	GP13	2888626	2	Human
Staphylococcus aureus	GCA_001296985.1	SAMN03267304	GR2	2824170	3	Human
Staphylococcus aureus	GCA_020526105.1	SAMN21905974	GS426	2673223	1	Human
Staphylococcus aureus	GCA_013046885.1	SAMN14832387	Guangzhou-SAU071	2821906	2	Human
Staphylococcus aureus	GCA_013046865.1	SAMN14832454	Guangzhou-SAU749	2861379	2	Human
Staphylococcus aureus	GCA_001515665.1	SAMN03835466	Gv51	2990027	2	Human
Staphylococcus aureus	GCA_001515705.1	SAMN03835488	Gv88	2990923	2	Human
Staphylococcus aureus	GCA_022532145.1	SAMN26288008	GY8	2814166	2	Human
Staphylococcus aureus	GCA_004193895.1	SAMN06830441	H489	2757748	1	Human
Staphylococcus aureus	GCA_000695215.1	SAMN02767598	H-EMRSA-15	2846320	1	Human
Staphylococcus aureus	GCA_019551355.1	SAMN17301230	HL16278	2760709	2	Human
Staphylococcus aureus	GCA_019550945.1	SAMN17301231	HL17064	2956278	2	Human
Staphylococcus aureus	GCA_019551175.1	SAMN17301232	HL17078	2988155	4	Human
Staphylococcus aureus	GCA_019551235.1	SAMN17301233	HL18380	2947175	3	Human
Staphylococcus aureus	GCA_019551315.1	SAMN17301234	HL18807	2903929	1	Human
Staphylococcus aureus	GCA_019550875.1	SAMN17301235	HL18840	2796963	1	Human
Staphylococcus aureus	GCA_019551035.1	SAMN17301236	HL18883	2904018	1	Human
Staphylococcus aureus	GCA_019551375.1	SAMN17301237	HL18888	2917929	2	Human
Staphylococcus aureus	GCA_019551095.1	SAMN17301239	HL21008	2972739	2	Human
Staphylococcus aureus	GCA_019603375.1	SAMN14846125	HL23187	2860005	2	Human
Staphylococcus aureus	GCA_019915585.1	SAMN20667806	HL24830	2926847	2	Human
Staphylococcus aureus	GCA_020034535.1	SAMN20667807	HL25274	2913602	3	Human
Staphylococcus aureus	GCA_020097755.1	SAMN20667808	HL25870	2809575	2	Human
Staphylococcus aureus	GCA_001278745.1	SAMN03093451	HOU1444-VR	2893726	4	Human
Staphylococcus aureus	GCA_030408995.1	SAMN32369494	HP20814-006	2845501	1	Human
Staphylococcus aureus	GCA_030409015.1	SAMN32369495	HP20814-043	2867331	1	Human
Staphylococcus aureus	GCA_030409035.1	SAMN32369496	HP20814-062	2870383	1	Human
Staphylococcus aureus	GCA_001019575.2	SAMN03255486	HPV107	2901406	2	Human
Staphylococcus aureus	GCA_001045995.2	SAMN02767311	HUV05	2915591	4	Human
Staphylococcus aureus	GCA_002442975.1	SAMN06703161	HZW450	2831958	1	Human
Staphylococcus aureus	GCA_029633005.2	SAMN32612946	IB011	2419674	2	Human
Staphylococcus aureus	GCA_038052005.2	SAMN32614082	ID029	2677947	3	Human
Staphylococcus aureus	GCA_018292245.1	SAMN18317713	iso139	2816259	1	Human
Staphylococcus aureus	GCA_018292265.1	SAMN18317714	iso140	2736340	1	Human
Staphylococcus aureus	GCA_018292225.1	SAMN18317715	iso141	2883453	1	Human
Staphylococcus aureus	GCA_003184985.1	SAMN08580535	IT1-S	2808627	2	Human
Staphylococcus aureus	GCA_003185005.1	SAMN08580907	IT4-R	2808627	2	Human
Staphylococcus aureus	GCA_005889995.1	SAMN11823229	J01	2939272	3	Human
Staphylococcus aureus	GCA_041734105.1	SAMN43213423	J03	2939271	3	Human
Staphylococcus aureus	GCA_037076575.1	SAMD00278563	JARB-OU1357	2858294	1	Human
Staphylococcus aureus	GCA_002085525.1	SAMN06677988	JE2	2874399	1	Human
Staphylococcus aureus	GCA_031326145.1	SAMN37262252	JH4322	2912233	3	Human
Staphylococcus aureus	GCA_002356675.1	SAMD00034144	JH4899	2841501	2	Human
Staphylococcus aureus	GCA_004614315.1	SAMN06830443	JK3137	2955000	1	Human
Staphylococcus aureus	GCA_005890015.1	SAMN11823230	JKD6004	2936830	1	Human
Staphylococcus aureus	GCA_007410625.1	SAMN11823232	JKD6004-DR	2938218	1	Human
Staphylococcus aureus	GCA_900607245.1	SAMEA5047402	JKD6009	2930439	1	Human
Staphylococcus aureus	GCA_020702615.2	SAMN15964463	JL28	2740664	2	Human
Staphylococcus aureus	GCA_020702535.2	SAMN15964476	JL42	2715164	2	Human
Staphylococcus aureus	GCA_027943905.1	SAMD00260231	JP008	2801090	1	Human
Staphylococcus aureus	GCA_023170025.1	SAMD00436748	JP025	2818804	2	Human
Staphylococcus aureus	GCA_003609855.1	SAMD00064326	JP080	2767317	2	Human
Staphylococcus aureus	GCA_027943925.1	SAMD00260312	JP089	2802260	1	Human
Staphylococcus aureus	GCA_001307235.1	SAMN03777299	JS395	2889613	2	Human
Staphylococcus aureus	GCA_009176765.1	SAMD00164374	KG-03	2945245	1	Human
Staphylococcus aureus	GCA_009176785.1	SAMD00164376	KG-18	2986333	2	Human
Staphylococcus aureus	GCA_009176875.1	SAMD00164378	KG-22	2982180	2	Human
Staphylococcus aureus	GCA_031826835.1	SAMN37234478	KNIH_5618	2928732	2	Human
Staphylococcus aureus	GCA_031826815.1	SAMN37234479	KNIH_5844	2753467	1	Human
Staphylococcus aureus	GCA_031826655.1	SAMN37234480	KNIH_6268	2899213	2	Human
Staphylococcus aureus	GCA_008619235.1	SAMD00180471	KUH140013	2837394	2	Human
Staphylococcus aureus	GCA_008619415.1	SAMD00180472	KUH140046	2859431	2	Human
Staphylococcus aureus	GCA_008619595.1	SAMD00180473	KUH140087	2761631	1	Human
Staphylococcus aureus	GCA_008619795.1	SAMD00180474	KUH140331	2754388	2	Human
Staphylococcus aureus	GCA_008619935.1	SAMD00180475	KUH180038	2856677	2	Human
Staphylococcus aureus	GCA_008620055.1	SAMD00180476	KUH180062	2969682	2	Human
Staphylococcus aureus	GCA_008620175.1	SAMD00180477	KUH180129	2897282	2	Human
Staphylococcus aureus	GCA_008619075.1	SAMD00180470	KUN1163	2944787	2	Human
Staphylococcus aureus	GCA_037039325.1	SAMN39984694	KWT 2016-Z4326	3091435	2	Human
Staphylococcus aureus	GCA_037039335.1	SAMN39984695	KWT 2019-23549	3137502	2	Human
Staphylococcus aureus	GCA_037039295.1	SAMN39984696	KWT 2020-26218	3159439	3	Human
Staphylococcus aureus	GCA_020388155.1	SAMN19550061	L4	2766975	1	Human
Staphylococcus aureus	GCA_020388135.1	SAMN19550062	L5	2766975	1	Human
Staphylococcus aureus	GCA_020388115.1	SAMN19550063	L6	2766978	1	Human
Staphylococcus aureus	GCA_004118995.1	SAMN10779666	LAC	2878171	2	Human
Staphylococcus aureus	GCA_005707215.1	SAMN11096191	Lr12	2792262	2	Human
Staphylococcus aureus	GCA_005707335.1	SAMN11080949	Lr3	2747225	1	Human
Staphylococcus aureus	GCA_005705815.1	SAMN11096032	Lr6	2784722	2	Human
Staphylococcus aureus	GCA_001021875.1	SAMN02746692	M121	2916552	2	Human
Staphylococcus aureus	GCA_011035105.1	SAMN13612188	M2024	2811700	2	Human
Staphylococcus aureus	GCA_002097595.2	SAMN04903357	M92	3038845	1	Human
Staphylococcus aureus	GCA_001594205.1	SAMN02953006	MCRF184	2664662	1	Human
Staphylococcus aureus	GCA_017161095.1	SAMN13388595	MEI001	2746973	2	Human
Staphylococcus aureus	GCA_040954455.1	SAMN39879245	MetB16	2802516	1	Human
Staphylococcus aureus	GCA_001548415.1	SAMD00044982	MI	2916350	2	Human
Staphylococcus aureus	GCA_013307085.1	SAMN11242055	MJ015	2824297	3	Human
Staphylococcus aureus	GCA_012974825.1	SAMN11254210	MJ163	2766431	2	Human
Staphylococcus aureus	GCA_022163365.2	SAMN25556620	MN8	2915008	1	Human
Staphylococcus aureus	GCA_024296845.1	SAMN29474304	MN8	2912407	1	Human
Staphylococcus aureus	GCA_003426145.1	SAMN08997835	MOZ66	2846583	1	Human
Staphylococcus aureus	GCA_020150915.1	SAMN21341543	MR254	2867499	3	Human
Staphylococcus aureus	GCA_015220695.1	SAMN11974902	MRSA - AMRF 3	2853272	2	Human
Staphylococcus aureus	GCA_015219885.1	SAMN11974903	MRSA - AMRF 4	2917593	2	Human
Staphylococcus aureus	GCA_015219905.1	SAMN11974904	MRSA - AMRF 5	2941588	2	Human
Staphylococcus aureus	GCA_015219925.1	SAMN11974905	MRSA - AMRF 6	2892675	2	Human
Staphylococcus aureus	GCA_024172245.1	SAMN29251701	MRSA1369	2898303	3	Human
Staphylococcus aureus	GCA_022691425.1	SAMN26026628	MRSA-WC000	2885072	2	Human
Staphylococcus aureus	GCA_022691405.1	SAMN26026629	MRSA-WC061	2844400	2	Human
Staphylococcus aureus	GCA_022691385.1	SAMN26026630	MRSA-WC090	2844782	2	Human
Staphylococcus aureus	GCA_022691365.1	SAMN26026631	MRSA-WC101	2842774	2	Human
Staphylococcus aureus	GCA_001456215.1	SAMN03145755	MS4	2709797	1	Human
Staphylococcus aureus	GCA_015732455.1	SAMN16093280	MSSA01	2792190	1	Human
Staphylococcus aureus	GCA_001019535.2	SAMN03255481	Mw2	2819334	1	Human
Staphylococcus aureus	GCA_041874635.1	SAMN15901424	MW2-S1	2820462	1	Human
Staphylococcus aureus	GCA_029278505.1	SAMN33695180	N08CSA36	2889782	1	Human
Staphylococcus aureus	GCA_024205325.1	SAMN25263540	N09CSA16	2910209	2	Human
Staphylococcus aureus	GCA_029204095.1	SAMN33573402	N09HSA11	2831151	2	Human
Staphylococcus aureus	GCA_019669245.1	SAMD00269943	N1195	2853441	2	Human
Staphylococcus aureus	GCA_023373745.1	SAMN25263541	N12HSA28	2836254	2	Human
Staphylococcus aureus	GCA_029204125.1	SAMN33573403	N28CSA05	2835978	1	Human
Staphylococcus aureus	GCA_029204145.1	SAMN33573404	N29CSA02	2899390	3	Human
Staphylococcus aureus	GCA_029204165.1	SAMN33573405	N29CSA11	2828614	3	Human
Staphylococcus aureus	GCA_020388095.1	SAMN19550064	N4	2766976	1	Human
Staphylococcus aureus	GCA_020388075.1	SAMN19550065	N5	2766976	1	Human
Staphylococcus aureus	GCA_020386595.1	SAMN19550066	N6	2766978	1	Human
Staphylococcus aureus	GCA_022406555.1	SAMN15567907	NAS_AN_003	2731025	1	Human
Staphylococcus aureus	GCA_022405615.1	SAMN15567908	NAS_AN_005	2829245	3	Human
Staphylococcus aureus	GCA_022405595.1	SAMN15567909	NAS_AN_009	2821889	2	Human
Staphylococcus aureus	GCA_022406435.1	SAMN15567910	NAS_AN_016	2743582	1	Human
Staphylococcus aureus	GCA_022406315.1	SAMN15567911	NAS_AN_023	2741087	1	Human
Staphylococcus aureus	GCA_022405575.1	SAMN15567913	NAS_AN_036	2853433	3	Human
Staphylococcus aureus	GCA_022405555.1	SAMN15567914	NAS_AN_044	2765666	2	Human
Staphylococcus aureus	GCA_022405535.1	SAMN15567915	NAS_AN_047	2750046	2	Human
Staphylococcus aureus	GCA_022405515.1	SAMN15567916	NAS_AN_050	2745885	2	Human
Staphylococcus aureus	GCA_022405495.1	SAMN15567918	NAS_AN_068	2938847	2	Human
Staphylococcus aureus	GCA_022405475.1	SAMN15567919	NAS_AN_076	2872575	2	Human
Staphylococcus aureus	GCA_022405455.1	SAMN15567920	NAS_AN_079	2801355	2	Human
Staphylococcus aureus	GCA_022405435.1	SAMN15567923	NAS_AN_099	2755455	2	Human
Staphylococcus aureus	GCA_022405415.1	SAMN15567927	NAS_AN_109	2731765	4	Human
Staphylococcus aureus	GCA_022405395.1	SAMN15567928	NAS_AN_111	2762382	2	Human
Staphylococcus aureus	GCA_022405375.1	SAMN15567929	NAS_AN_115	2762193	2	Human
Staphylococcus aureus	GCA_022405355.1	SAMN15567930	NAS_AN_123	2950572	2	Human
Staphylococcus aureus	GCA_022405335.1	SAMN15567931	NAS_AN_130	2754396	2	Human
Staphylococcus aureus	GCA_022406125.1	SAMN15567932	NAS_AN_136	2743409	1	Human
Staphylococcus aureus	GCA_022406075.1	SAMN15567935	NAS_AN_143	2735946	1	Human
Staphylococcus aureus	GCA_022406055.1	SAMN15567936	NAS_AN_149	2746529	1	Human
Staphylococcus aureus	GCA_022406035.1	SAMN15567937	NAS_AN_150	2904568	1	Human
Staphylococcus aureus	GCA_022405315.1	SAMN15567938	NAS_AN_152	2769434	2	Human
Staphylococcus aureus	GCA_022405295.1	SAMN15567939	NAS_AN_157	2776946	2	Human
Staphylococcus aureus	GCA_022406015.1	SAMN15567940	NAS_AN_175	2747195	1	Human
Staphylococcus aureus	GCA_022405995.1	SAMN15567941	NAS_AN_176	2779091	1	Human
Staphylococcus aureus	GCA_022405975.1	SAMN15567942	NAS_AN_181	2747013	1	Human
Staphylococcus aureus	GCA_022405275.1	SAMN15567943	NAS_AN_184	2762193	2	Human
Staphylococcus aureus	GCA_022405255.1	SAMN15567944	NAS_AN_203	2751661	2	Human
Staphylococcus aureus	GCA_022405955.1	SAMN15567945	NAS_AN_204	2766319	1	Human
Staphylococcus aureus	GCA_022405935.1	SAMN15567946	NAS_AN_205	2782685	1	Human
Staphylococcus aureus	GCA_022405235.1	SAMN15567947	NAS_AN_206	2756049	2	Human
Staphylococcus aureus	GCA_022406795.1	SAMN15567949	NAS_AN_212	2722082	1	Human
Staphylococcus aureus	GCA_022405205.1	SAMN15567950	NAS_AN_233	2751661	2	Human
Staphylococcus aureus	GCA_022405915.1	SAMN15567951	NAS_AN_239	2736151	1	Human
Staphylococcus aureus	GCA_022405895.1	SAMN15567952	NAS_AN_247	2824979	1	Human
Staphylococcus aureus	GCA_022405185.1	SAMN15567953	NAS_AN_250	2746469	2	Human
Staphylococcus aureus	GCA_022405145.1	SAMN15567955	NAS_AN_260	2909026	2	Human
Staphylococcus aureus	GCA_022405075.1	SAMN15567956	NAS_AN_261	2868283	2	Human
Staphylococcus aureus	GCA_022405055.1	SAMN15567957	NAS_AN_265	2810143	2	Human
Staphylococcus aureus	GCA_022404775.1	SAMN15567958	NAS_AN_270	2801757	2	Human
Staphylococcus aureus	GCA_022404755.1	SAMN15567959	NAS_AN_275	2791775	2	Human
Staphylococcus aureus	GCA_022493095.1	SAMN15567960	NAS_AN_285	2825610	2	Human
Staphylococcus aureus	GCA_022404735.1	SAMN15567962	NAS_NP_103	2739777	2	Human
Staphylococcus aureus	GCA_022404715.1	SAMN15567965	NAS_NP_161	2748834	2	Human
Staphylococcus aureus	GCA_022404695.1	SAMN15567966	NAS_NP_164	2797313	2	Human
Staphylococcus aureus	GCA_022405875.1	SAMN15567968	NAS_NP_181	2810033	1	Human
Staphylococcus aureus	GCA_022405855.1	SAMN15567970	NAS_NP_198	2717651	1	Human
Staphylococcus aureus	GCA_022405835.1	SAMN15567971	NAS_NP_209	2839488	1	Human
Staphylococcus aureus	GCA_022405815.1	SAMN15567974	NAS_NP_229	2798569	1	Human
Staphylococcus aureus	GCA_022404675.1	SAMN15567977	NAS_OP_017	2840252	3	Human
Staphylococcus aureus	GCA_022404655.1	SAMN15567978	NAS_OP_026	2723848	2	Human
Staphylococcus aureus	GCA_022404635.1	SAMN15567981	NAS_OP_043	2775445	3	Human
Staphylococcus aureus	GCA_022405795.1	SAMN15567982	NAS_OP_052	2735271	1	Human
Staphylococcus aureus	GCA_022405775.1	SAMN15567983	NAS_OP_056	2704175	1	Human
Staphylococcus aureus	GCA_022404615.1	SAMN15567984	NAS_OP_063	2896973	2	Human
Staphylococcus aureus	GCA_022404595.1	SAMN15567985	NAS_OP_071	2800541	2	Human
Staphylococcus aureus	GCA_022405755.1	SAMN15567987	NAS_OP_098	2791157	1	Human
Staphylococcus aureus	GCA_022404575.1	SAMN15567988	NAS_OP_101	2843605	2	Human
Staphylococcus aureus	GCA_022405735.1	SAMN15567989	NAS_OP_107	2744744	1	Human
Staphylococcus aureus	GCA_022369695.1	SAMN15567992	NAS_OP_132	2768180	2	Human
Staphylococcus aureus	GCA_022369595.1	SAMN15567993	NAS_OP_133	2896504	4	Human
Staphylococcus aureus	GCA_022405675.1	SAMN15567994	NAS_OP_143	2789606	1	Human
Staphylococcus aureus	GCA_022405655.1	SAMN15567998	NAS_OP_154	2709761	1	Human
Staphylococcus aureus	GCA_022369535.1	SAMN15567999	NAS_OP_163	2816536	2	Human
Staphylococcus aureus	GCA_009769095.1	SAMN12721400	NCCP 16830	2816769	2	Human
Staphylococcus aureus	GCA_041734095.1	SAMN43362912	NCCP11854	2768679	2	Human
Staphylococcus aureus	GCA_001640905.1	SAMN04219574	NCCP14558	2979876	2	Human
Staphylococcus aureus	GCA_001640925.1	SAMN03955396	NCCP14562	2935598	2	Human
Staphylococcus aureus	GCA_900475055.1	SAMEA3614277	NCTC11940	2827594	1	Human
Staphylococcus aureus	GCA_900635335.1	SAMEA3529261	NCTC11965	2838411	1	Human
Staphylococcus aureus	GCA_001457495.1	SAMEA2479566	NCTC13435	2809171	3	Human
Staphylococcus aureus	GCA_900637155.1	SAMEA4076710	NCTC13811	2955381	1	Human
Staphylococcus aureus	GCA_900474675.1	SAMEA3504578	NCTC3761	2774360	1	Human
Staphylococcus aureus	GCA_900635305.1	SAMEA3504579	NCTC4137	2750707	1	Human
Staphylococcus aureus	GCA_900474575.1	SAMEA3491695	NCTC9944	2951503	1	Human
Staphylococcus aureus	GCA_020985245.1	SAMN23246222	Newman NM-CQ	2884045	1	Human
Staphylococcus aureus	GCA_002310395.1	SAMN07629847	Newman_D2C	2878897	1	Human
Staphylococcus aureus	GCA_014696255.2	SAMN14550073	NGA102	2879954	1	Human
Staphylococcus aureus	GCA_014696685.2	SAMN14598160	NGA104a	2842756	1	Human
Staphylococcus aureus	GCA_014696835.2	SAMN14598174	NGA66a	2801855	1	Human
Staphylococcus aureus	GCA_014696975.2	SAMN14598229	NGA71	2788788	1	Human
Staphylococcus aureus	GCA_014696535.2	SAMN14550524	NGA76	2793600	1	Human
Staphylococcus aureus	GCA_014696415.2	SAMN14559931	NGA84b	2772766	1	Human
Staphylococcus aureus	GCA_020003165.1	SAMN19813410	NL1	2942067	4	Human
Staphylococcus aureus	GCA_007826355.1	SAMN12046023	NP66	2752396	1	Human
Staphylococcus aureus	GCA_024925485.1	SAMN30496472	NRL 02/947	2846055	2	Human
Staphylococcus aureus	GCA_001019435.2	SAMN03255464	NRS1	2878504	1	Human
Staphylococcus aureus	GCA_001019275.2	SAMN03255446	NRS107	2729076	2	Human
Staphylococcus aureus	GCA_001019485.2	SAMN03255474	NRS120	2955890	1	Human
Staphylococcus aureus	GCA_001018915.2	SAMN03255466	NRS133	2740361	1	Human
Staphylococcus aureus	GCA_001018735.2	SAMN03255451	NRS137	2725742	2	Human
Staphylococcus aureus	GCA_001018975.2	SAMN03255469	NRS143	2861652	1	Human
Staphylococcus aureus	GCA_001019415.2	SAMN03255463	NRS146	2697471	1	Human
Staphylococcus aureus	GCA_001018775.2	SAMN03255453	NRS149	2764708	1	Human
Staphylococcus aureus	GCA_001018845.2	SAMN03255460	NRS153	2881244	1	Human
Staphylococcus aureus	GCA_001018835.2	SAMN03255458	NRS271	2879053	2	Human
Staphylococcus aureus	GCA_008244705.1	SAMN11157689	NRS384	2886593	3	Human
Staphylococcus aureus	GCA_001019395.2	SAMN03255459	NRS484	2818312	1	Human
Staphylococcus aureus	GCA_001019305.2	SAMN03255448	NRS70	2814696	1	Human
Staphylococcus aureus	GCA_041927245.1	SAMN43517085	NSA 739	2839107	1	Human
Staphylococcus aureus	GCA_022832835.1	SAMN27065448	NY2010	2965586	2	Human
Staphylococcus aureus	GCA_022832755.1	SAMN27065489	NY2491	3013747	2	Human
Staphylococcus aureus	GCA_900017775.1	SAMEA3733527	NZAK3	2857370	2	Human
Staphylococcus aureus	GCA_002355355.1	SAMD00043228	OC8	2897106	1	Human
Staphylococcus aureus	GCA_029632985.2	SAMN32610136	OD001	2500564	2	Human
Staphylococcus aureus	GCA_029633245.2	SAMN32613955	OD028	2494228	2	Human
Staphylococcus aureus	GCA_009739885.1	SAMN10374692	P1D12C1	2825707	3	Human
Staphylococcus aureus	GCA_009739865.1	SAMN10374693	P1D14C1	2825707	3	Human
Staphylococcus aureus	GCA_009739845.1	SAMN10374685	P1D1C1	2825900	3	Human
Staphylococcus aureus	GCA_009739825.1	SAMN10374686	P1D5C1	2825900	3	Human
Staphylococcus aureus	GCA_009740205.1	SAMN10374687	P1D5C2	2825900	3	Human
Staphylococcus aureus	GCA_009739795.1	SAMN10374688	P1D7C1	2825899	3	Human
Staphylococcus aureus	GCA_009739775.1	SAMN10374689	P1D8C1	2825894	3	Human
Staphylococcus aureus	GCA_009739755.1	SAMN10374690	P1D8C2	2825900	3	Human
Staphylococcus aureus	GCA_009739735.1	SAMN10374691	P1D9C1	2825707	3	Human
Staphylococcus aureus	GCA_009739715.1	SAMN10374696	P2D15C1	2898198	5	Human
Staphylococcus aureus	GCA_009739695.1	SAMN10374694	P2D1C1	2899723	5	Human
Staphylococcus aureus	GCA_009739675.1	SAMN10374695	P2D8C1	2899718	5	Human
Staphylococcus aureus	GCA_023223475.1	SAMN26026468	P5	2838421	1	Human
Staphylococcus aureus	GCA_021869805.1	SAMN22513885	Patient 14, Isolate 02	2866462	1	Human
Staphylococcus aureus	GCA_004026165.1	SAMN10659762	PCFH-226	2815599	2	Human
Staphylococcus aureus	GCA_018399115.1	SAMN18227822	PNID0137	2914236	1	Human
Staphylococcus aureus	GCA_018093105.1	SAMN17983076	PS/BAC/169/17/W	2756508	2	Human
Staphylococcus aureus	GCA_018093225.1	SAMN17983077	PS/BAC/317/16/W	2673169	3	Human
Staphylococcus aureus	GCA_008935195.1	SAMN09484081	PS00004.3	2993174	3	Human
Staphylococcus aureus	GCA_014730395.1	SAMN14669450	PS00099.3	2952515	3	Human
Staphylococcus aureus	GCA_038449175.2	SAMN40603899	PS006-42	2807768	2	Human
Staphylococcus aureus	GCA_008936175.1	SAMN09483972	pt053	2874864	2	Human
Staphylococcus aureus	GCA_020150575.1	SAMN12330970	pt153	2884548	2	Human
Staphylococcus aureus	GCA_014729385.1	SAMN12330986	pt169	2893556	2	Human
Staphylococcus aureus	GCA_014730335.1	SAMN12330987	pt170	2796764	3	Human
Staphylococcus aureus	GCA_014729215.1	SAMN12330988	pt171	2878408	2	Human
Staphylococcus aureus	GCA_014729065.1	SAMN12330989	pt172	2846059	2	Human
Staphylococcus aureus	GCA_014728925.1	SAMN12330990	pt173	2934724	2	Human
Staphylococcus aureus	GCA_014728725.1	SAMN12330991	pt174	2947048	4	Human
Staphylococcus aureus	GCA_014728585.1	SAMN12330992	pt175	2881971	2	Human
Staphylococcus aureus	GCA_014728415.1	SAMN12330993	pt176	2876923	1	Human
Staphylococcus aureus	GCA_014728255.1	SAMN12330994	pt177	2989112	2	Human
Staphylococcus aureus	GCA_014727795.1	SAMN12330995	pt178	2877049	1	Human
Staphylococcus aureus	GCA_014727775.1	SAMN12330996	pt179	2915628	2	Human
Staphylococcus aureus	GCA_014727755.1	SAMN12330997	pt180	2899333	2	Human
Staphylococcus aureus	GCA_014727735.1	SAMN12330998	pt181	2900998	2	Human
Staphylococcus aureus	GCA_014727715.1	SAMN12331000	pt183	2846205	2	Human
Staphylococcus aureus	GCA_014727695.1	SAMN12331001	pt184	2869199	1	Human
Staphylococcus aureus	GCA_014730015.1	SAMN12331002	pt185	2844800	2	Human
Staphylococcus aureus	GCA_014730155.1	SAMN12331003	pt186	2966170	3	Human
Staphylococcus aureus	GCA_014727675.1	SAMN12331004	pt187	2856793	2	Human
Staphylococcus aureus	GCA_014727655.1	SAMN12331006	pt189	2831250	2	Human
Staphylococcus aureus	GCA_014727635.1	SAMN12331008	pt191	2848813	2	Human
Staphylococcus aureus	GCA_014727615.1	SAMN12331009	pt192	2971236	3	Human
Staphylococcus aureus	GCA_014727595.1	SAMN12331010	pt193	2888314	3	Human
Staphylococcus aureus	GCA_014727575.1	SAMN12331011	pt194	2864869	2	Human
Staphylococcus aureus	GCA_014727555.1	SAMN12331012	pt195	2898458	1	Human
Staphylococcus aureus	GCA_014727535.1	SAMN12331013	pt196	2922911	2	Human
Staphylococcus aureus	GCA_014727515.1	SAMN12331019	pt202	2848150	2	Human
Staphylococcus aureus	GCA_014727495.1	SAMN12331020	pt203	2994957	3	Human
Staphylococcus aureus	GCA_014727475.1	SAMN12331021	pt204	2948310	3	Human
Staphylococcus aureus	GCA_014727455.1	SAMN12331022	pt205	2877967	3	Human
Staphylococcus aureus	GCA_014729855.1	SAMN12331023	pt206	2927108	3	Human
Staphylococcus aureus	GCA_014727435.1	SAMN12331024	pt207	2951028	3	Human
Staphylococcus aureus	GCA_014727415.1	SAMN12331025	pt208	2775029	1	Human
Staphylococcus aureus	GCA_014727395.1	SAMN12331026	pt209	2931003	2	Human
Staphylococcus aureus	GCA_014727375.1	SAMN12331027	pt210	2867064	1	Human
Staphylococcus aureus	GCA_014727355.1	SAMN12331028	pt211	2855993	1	Human
Staphylococcus aureus	GCA_014727335.1	SAMN12331029	pt212	2943527	3	Human
Staphylococcus aureus	GCA_014727315.1	SAMN12331030	pt213	2957151	4	Human
Staphylococcus aureus	GCA_014729655.1	SAMN12331031	pt214	2961182	8	Human
Staphylococcus aureus	GCA_014727295.1	SAMN12331032	pt215	2923997	4	Human
Staphylococcus aureus	GCA_014727275.1	SAMN12331033	pt216	2900168	2	Human
Staphylococcus aureus	GCA_014794145.1	SAMN12331034	pt217	2933411	2	Human
Staphylococcus aureus	GCA_014727255.1	SAMN12331035	pt218	2903436	2	Human
Staphylococcus aureus	GCA_014727235.1	SAMN12331036	pt219	2948351	3	Human
Staphylococcus aureus	GCA_014727195.1	SAMN12331037	pt220	2903599	1	Human
Staphylococcus aureus	GCA_014727175.1	SAMN12331038	pt221	2948374	3	Human
Staphylococcus aureus	GCA_014727155.1	SAMN12331039	pt222	2947925	3	Human
Staphylococcus aureus	GCA_014727135.1	SAMN12331040	pt223	2740100	1	Human
Staphylococcus aureus	GCA_014727115.1	SAMN12331041	pt224	2949916	2	Human
Staphylococcus aureus	GCA_014727095.1	SAMN12331042	pt225	2899956	2	Human
Staphylococcus aureus	GCA_014727075.1	SAMN12331043	pt226	2796557	2	Human
Staphylococcus aureus	GCA_014727055.1	SAMN12331044	pt227	2847977	2	Human
Staphylococcus aureus	GCA_014727035.1	SAMN12331045	pt228	2848853	2	Human
Staphylococcus aureus	GCA_014727015.1	SAMN12331046	pt229	2999418	3	Human
Staphylococcus aureus	GCA_014726995.1	SAMN12331047	pt230	2896187	2	Human
Staphylococcus aureus	GCA_014726975.1	SAMN12331048	pt231	2846512	2	Human
Staphylococcus aureus	GCA_014729535.1	SAMN12331049	pt232	3022365	2	Human
Staphylococcus aureus	GCA_014726955.1	SAMN12331050	pt233	2893081	2	Human
Staphylococcus aureus	GCA_014726935.1	SAMN12331051	pt234	2869131	1	Human
Staphylococcus aureus	GCA_014726915.1	SAMN12331052	pt235	2848998	2	Human
Staphylococcus aureus	GCA_014726895.1	SAMN12331053	pt236	2950879	3	Human
Staphylococcus aureus	GCA_014726875.1	SAMN12331054	pt237	2886778	1	Human
Staphylococcus aureus	GCA_014726845.1	SAMN12331055	pt238	2916276	2	Human
Staphylococcus aureus	GCA_014726825.1	SAMN12331056	pt239	2833595	1	Human
Staphylococcus aureus	GCA_014726805.1	SAMN12331057	pt240	2941990	2	Human
Staphylococcus aureus	GCA_014726775.1	SAMN12331058	pt241	2904896	2	Human
Staphylococcus aureus	GCA_014726735.1	SAMN12331059	pt242	2990646	2	Human
Staphylococcus aureus	GCA_014726715.1	SAMN12331061	pt244	2895819	2	Human
Staphylococcus aureus	GCA_014726695.1	SAMN12331062	pt245	2922887	3	Human
Staphylococcus aureus	GCA_014726675.1	SAMN12331063	pt246	2911042	2	Human
Staphylococcus aureus	GCA_014726655.1	SAMN12331064	pt247	2905227	1	Human
Staphylococcus aureus	GCA_014726635.1	SAMN12331065	pt248	2976721	3	Human
Staphylococcus aureus	GCA_014726615.1	SAMN12331066	pt249	2948326	3	Human
Staphylococcus aureus	GCA_014726595.1	SAMN12331067	pt250	2948945	2	Human
Staphylococcus aureus	GCA_014726575.1	SAMN12331068	pt251	2854643	3	Human
Staphylococcus aureus	GCA_014726555.1	SAMN12331069	pt252	2759292	1	Human
Staphylococcus aureus	GCA_014726535.1	SAMN12331070	pt253	2950433	2	Human
Staphylococcus aureus	GCA_014726515.1	SAMN12331071	pt254	2826306	2	Human
Staphylococcus aureus	GCA_014726495.1	SAMN12331072	pt255	2893455	2	Human
Staphylococcus aureus	GCA_014726475.1	SAMN12331073	pt256	2873734	2	Human
Staphylococcus aureus	GCA_014726455.1	SAMN12331074	pt257	2903839	1	Human
Staphylococcus aureus	GCA_014726435.1	SAMN12331075	pt258	2950828	2	Human
Staphylococcus aureus	GCA_014726415.1	SAMN12331076	pt259	2954645	2	Human
Staphylococcus aureus	GCA_014726395.1	SAMN12331077	pt260	2947457	2	Human
Staphylococcus aureus	GCA_014726375.1	SAMN12331078	pt261	2891073	2	Human
Staphylococcus aureus	GCA_014726355.1	SAMN12331079	pt262	2843602	2	Human
Staphylococcus aureus	GCA_014726335.1	SAMN12331080	pt263	2967572	1	Human
Staphylococcus aureus	GCA_014726315.1	SAMN12331082	pt265	2781409	1	Human
Staphylococcus aureus	GCA_014726295.1	SAMN12331085	pt268	2951403	3	Human
Staphylococcus aureus	GCA_014726275.1	SAMN12331086	pt269	2925278	2	Human
Staphylococcus aureus	GCA_014726255.1	SAMN12331087	pt270	2898887	2	Human
Staphylococcus aureus	GCA_014726235.1	SAMN12331088	pt271	2950305	3	Human
Staphylococcus aureus	GCA_014726215.1	SAMN12331089	pt272	2950429	2	Human
Staphylococcus aureus	GCA_014726195.1	SAMN12331090	pt273	2851103	2	Human
Staphylococcus aureus	GCA_014726175.1	SAMN12331092	pt275	2947513	2	Human
Staphylococcus aureus	GCA_014726155.1	SAMN12331093	pt276	2903233	2	Human
Staphylococcus aureus	GCA_014726135.1	SAMN12331094	pt277	2880609	2	Human
Staphylococcus aureus	GCA_014726115.1	SAMN12331096	pt279	2858434	2	Human
Staphylococcus aureus	GCA_014726095.1	SAMN12331097	pt280	2865591	1	Human
Staphylococcus aureus	GCA_014726075.1	SAMN12331098	pt281	2952082	3	Human
Staphylococcus aureus	GCA_014726055.1	SAMN12331099	pt282	2889597	1	Human
Staphylococcus aureus	GCA_014726035.1	SAMN12331102	pt285	2947829	3	Human
Staphylococcus aureus	GCA_014726015.1	SAMN12331103	pt286	2776042	2	Human
Staphylococcus aureus	GCA_014725995.1	SAMN12331104	pt287	2847610	1	Human
Staphylococcus aureus	GCA_014725975.1	SAMN12331105	pt288	2949962	2	Human
Staphylococcus aureus	GCA_014725955.1	SAMN12331106	pt289	2858675	2	Human
Staphylococcus aureus	GCA_014725935.1	SAMN12331107	pt290	2854231	1	Human
Staphylococcus aureus	GCA_014725675.1	SAMN12331108	pt291	2908607	2	Human
Staphylococcus aureus	GCA_014725655.1	SAMN12331110	pt293	2950069	1	Human
Staphylococcus aureus	GCA_014725635.1	SAMN12331111	pt294	2860469	1	Human
Staphylococcus aureus	GCA_014725595.1	SAMN12331113	pt296	2932301	1	Human
Staphylococcus aureus	GCA_014725615.1	SAMN12331114	pt297	2904485	2	Human
Staphylococcus aureus	GCA_014725575.1	SAMN12331115	pt298	2886531	2	Human
Staphylococcus aureus	GCA_014725555.1	SAMN12331116	pt299	2814935	2	Human
Staphylococcus aureus	GCA_014725535.1	SAMN12331117	pt300	2888264	2	Human
Staphylococcus aureus	GCA_014725515.1	SAMN12331118	pt301	2946261	2	Human
Staphylococcus aureus	GCA_025232045.1	SAMN30550580	R3-8	2918241	2	Human
Staphylococcus aureus	GCA_005707015.1	SAMN11096695	R50	2868937	2	Human
Staphylococcus aureus	GCA_030262395.2	SAMN35547224	R8014	2841251	2	Human
Staphylococcus aureus	GCA_019653615.1	SAMN19770946	RGB-095930	2904556	1	Human
Staphylococcus aureus	GCA_026547185.1	SAMN27760537	RIVM_M044329	2946843	2	Human
Staphylococcus aureus	GCA_026547145.1	SAMN27760538	RIVM_M047065	2806671	1	Human
Staphylococcus aureus	GCA_026547095.1	SAMN27760539	RIVM_M047916	2888822	4	Human
Staphylococcus aureus	GCA_026547075.1	SAMN27760540	RIVM_M083782	2935471	3	Human
Staphylococcus aureus	GCA_026547055.1	SAMN27760541	RIVM_M084526	2927220	2	Human
Staphylococcus aureus	GCA_026547035.1	SAMN27760542	RIVM_M084986	2831248	2	Human
Staphylococcus aureus	GCA_026547005.1	SAMN27760543	RIVM_M087195	2851672	2	Human
Staphylococcus aureus	GCA_001465635.1	SAMN04325935	RIVM1295	2782487	3	Human
Staphylococcus aureus	GCA_001465675.1	SAMN04325938	RIVM1607	2771015	2	Human
Staphylococcus aureus	GCA_001465755.1	SAMN04325940	RIVM3897	2894543	1	Human
Staphylococcus aureus	GCA_001618305.1	SAMN04590098	RIVM6519	2793465	3	Human
Staphylococcus aureus	GCA_009857055.1	SAMN13698767	RJ1267	2901780	2	Human
Staphylococcus aureus	GCA_001027045.1	SAMN03699895	RKI4	2743559	2	Human
Staphylococcus aureus	GCA_021390135.1	SAMN24173961	RN6390	2742047	2	Human
Staphylococcus aureus	GCA_019669385.1	SAMD00269945	S36	2777124	2	Human
Staphylococcus aureus	GCA_020702515.2	SAMN15964555	S36	2886845	2	Human
Staphylococcus aureus	GCA_020702575.2	SAMN15964597	S82	2741162	3	Human
Staphylococcus aureus	GCA_951217025.1	SAMEA112966053	Sa_BGR_NF1	2756015	1	Human
Staphylococcus aureus	GCA_030534255.1	SAMN36429641	SA01-SX	2833694	1	Human
Staphylococcus aureus	GCA_030534235.1	SAMN36429642	SA02-SX	2800181	1	Human
Staphylococcus aureus	GCA_030534215.1	SAMN36429643	SA03-SX	2976881	1	Human
Staphylococcus aureus	GCA_044789125.1	SAMN44286664	SA0413Rev	3003179	4	Human
Staphylococcus aureus	GCA_030534195.1	SAMN36429644	SA04-SX	2874130	2	Human
Staphylococcus aureus	GCA_030534175.1	SAMN36429645	SA05-SX	2778425	2	Human
Staphylococcus aureus	GCA_030534155.1	SAMN36429646	SA06-SX	2861340	1	Human
Staphylococcus aureus	GCA_030534135.1	SAMN36429647	SA07-SX	2895398	1	Human
Staphylococcus aureus	GCA_030534115.1	SAMN36429648	SA08-SX	2785424	1	Human
Staphylococcus aureus	GCA_029625375.1	SAMN33961605	SA0907	2986908	3	Human
Staphylococcus aureus	GCA_030534095.1	SAMN36429649	SA09-SX	2847665	1	Human
Staphylococcus aureus	GCA_033443645.1	SAMN37365316	SA1081	2740408	1	Human
Staphylococcus aureus	GCA_030534075.1	SAMN36429650	SA10-SX	2845161	1	Human
Staphylococcus aureus	GCA_033443465.1	SAMN37365321	SA1197	2873239	1	Human
Staphylococcus aureus	GCA_030534055.1	SAMN36429651	SA11-SX	2909233	2	Human
Staphylococcus aureus	GCA_030534035.1	SAMN36429652	SA12-SX	2795768	1	Human
Staphylococcus aureus	GCA_033445925.1	SAMN37365281	SA1395	2697701	1	Human
Staphylococcus aureus	GCA_030534015.1	SAMN36429653	SA13-SX	2786813	1	Human
Staphylococcus aureus	GCA_033443145.1	SAMN37365325	SA1471	2771275	1	Human
Staphylococcus aureus	GCA_030533995.1	SAMN36429654	SA14-SX	2888817	2	Human
Staphylococcus aureus	GCA_033445905.1	SAMN37365286	SA1520	2941349	1	Human
Staphylococcus aureus	GCA_033442285.1	SAMN37365343	SA1523	2941353	1	Human
Staphylococcus aureus	GCA_033445445.1	SAMN37365288	SA1575	2745247	1	Human
Staphylococcus aureus	GCA_033445065.1	SAMN37365289	SA1585	2730764	1	Human
Staphylococcus aureus	GCA_030533975.1	SAMN36429655	SA15-SX	2729861	1	Human
Staphylococcus aureus	GCA_033442405.1	SAMN37365327	SA1602	2730784	1	Human
Staphylococcus aureus	GCA_033443425.1	SAMN37365326	SA1646	2686508	1	Human
Staphylococcus aureus	GCA_030533955.1	SAMN36429656	SA16-SX	2821675	2	Human
Staphylococcus aureus	GCA_033444825.1	SAMN37365290	SA1731	2686508	1	Human
Staphylococcus aureus	GCA_030533935.1	SAMN36429657	SA17-SX	2841352	2	Human
Staphylococcus aureus	GCA_024972975.1	SAMN12252202	SA1807	2849387	1	Human
Staphylococcus aureus	GCA_030533915.1	SAMN36429658	SA18-SX	2815806	1	Human
Staphylococcus aureus	GCA_031190615.1	SAMN37160977	SA191	2926301	3	Human
Staphylococcus aureus	GCA_030533895.1	SAMN36429659	SA19-SX	2844051	2	Human
Staphylococcus aureus	GCA_030533875.1	SAMN36429660	SA20-SX	2921768	1	Human
Staphylococcus aureus	GCA_025398055.1	SAMN30822352	SA2107	2868576	3	Human
Staphylococcus aureus	GCA_033445965.1	SAMN37365261	SA2109	2754392	1	Human
Staphylococcus aureus	GCA_033444605.1	SAMN37365297	SA2166	2689085	1	Human
Staphylococcus aureus	GCA_030533855.1	SAMN36429661	SA21-SX	2806099	1	Human
Staphylococcus aureus	GCA_033444565.1	SAMN37365298	SA2205	2681723	1	Human
Staphylococcus aureus	GCA_030533835.1	SAMN36429662	SA22-SX	2831351	1	Human
Staphylococcus aureus	GCA_037993065.1	SAMN38504044	sa230627barcode06	2773562	2	Human
Staphylococcus aureus	GCA_020886635.1	SAMD00256196	SA23-1	2845371	2	Human
Staphylococcus aureus	GCA_030533805.1	SAMN36429663	SA23-SX	2791382	1	Human
Staphylococcus aureus	GCA_030533785.1	SAMN36429664	SA24-SX	2817579	2	Human
Staphylococcus aureus	GCA_030533765.1	SAMN36429665	SA25-SX	2843118	2	Human
Staphylococcus aureus	GCA_030533745.1	SAMN36429666	SA26-SX	2802475	1	Human
Staphylococcus aureus	GCA_030533725.1	SAMN36429667	SA27-SX	2808217	1	Human
Staphylococcus aureus	GCA_033444505.1	SAMN37365300	SA283	2951904	1	Human
Staphylococcus aureus	GCA_030533705.1	SAMN36429668	SA28-SX	2810818	1	Human
Staphylococcus aureus	GCA_030533665.1	SAMN36429669	SA29-SX	2857272	2	Human
Staphylococcus aureus	GCA_030533645.1	SAMN36429670	SA30-SX	2824934	1	Human
Staphylococcus aureus	GCA_030533625.1	SAMN36429671	SA31-SX	2820469	2	Human
Staphylococcus aureus	GCA_033444245.1	SAMN37365302	SA328	2893738	1	Human
Staphylococcus aureus	GCA_030533605.1	SAMN36429672	SA32-SX	2883240	1	Human
Staphylococcus aureus	GCA_030533585.1	SAMN36429673	SA33-SX	2795082	1	Human
Staphylococcus aureus	GCA_030533555.1	SAMN36429674	SA34-SX	2795110	1	Human
Staphylococcus aureus	GCA_030533535.1	SAMN36429675	SA35-SX	2832396	2	Human
Staphylococcus aureus	GCA_030533515.1	SAMN36429676	SA36-SX	2877697	2	Human
Staphylococcus aureus	GCA_030533495.1	SAMN36429677	SA37-SX	2840755	1	Human
Staphylococcus aureus	GCA_030533465.1	SAMN36429678	SA38-SX	2843039	1	Human
Staphylococcus aureus	GCA_001880265.1	SAMN04263915	SA40TW	2771849	1	Human
Staphylococcus aureus	GCA_001281145.1	SAMN03267711	SA564	2810810	2	Human
Staphylococcus aureus	GCA_033442305.1	SAMN37365330	SA575	2913620	1	Human
Staphylococcus aureus	GCA_033445945.1	SAMN37365265	SA672	2755666	1	Human
Staphylococcus aureus	GCA_030262405.2	SAMN35547081	SA-675	2928218	2	Human
Staphylococcus aureus	GCA_030262455.2	SAMN35547000	SA-684	2928265	2	Human
Staphylococcus aureus	GCA_033443705.1	SAMN37365313	SA962	2781462	1	Human
Staphylococcus aureus	GCA_030168515.1	SAMN30089067	SASWT1215	2944259	3	Human
Staphylococcus aureus	GCA_033802645.2	SAMN23417368	SATU135	2859270	3	Human
Staphylococcus aureus	GCA_035569535.1	SAMN38507989	Sau1	2804735	1	Human
Staphylococcus aureus	GCA_035498095.1	SAMN38508044	Sau102	3000433	1	Human
Staphylococcus aureus	GCA_035495755.1	SAMN38508045	Sau103	2884176	2	Human
Staphylococcus aureus	GCA_035493755.1	SAMN38508046	Sau104	2986258	3	Human
Staphylococcus aureus	GCA_035491695.1	SAMN38508047	Sau106	2875342	2	Human
Staphylococcus aureus	GCA_035489635.1	SAMN38508048	Sau107	2907675	2	Human
Staphylococcus aureus	GCA_035557975.1	SAMN38507996	Sau11	2883235	1	Human
Staphylococcus aureus	GCA_035486585.1	SAMN38508049	Sau113	2863667	2	Human
Staphylococcus aureus	GCA_035483175.1	SAMN38508050	Sau114	2952297	2	Human
Staphylococcus aureus	GCA_035481575.1	SAMN38508051	Sau115	2907398	2	Human
Staphylococcus aureus	GCA_035556375.1	SAMN38507997	Sau12	2868581	2	Human
Staphylococcus aureus	GCA_035478675.1	SAMN38508052	Sau120	2955626	2	Human
Staphylococcus aureus	GCA_035475635.1	SAMN38508053	Sau121	2865105	2	Human
Staphylococcus aureus	GCA_035472555.1	SAMN38508054	Sau122	2878678	2	Human
Staphylococcus aureus	GCA_035469665.1	SAMN38508055	Sau123	2810250	2	Human
Staphylococcus aureus	GCA_045689475.1	SAMN38508056	Sau125	2889882	1	Human
Staphylococcus aureus	GCA_045689485.1	SAMN38508057	Sau126	2862675	1	Human
Staphylococcus aureus	GCA_035554815.1	SAMN38507998	Sau13	2878178	2	Human
Staphylococcus aureus	GCA_035466855.1	SAMN38508059	Sau130	2878280	2	Human
Staphylococcus aureus	GCA_035465335.1	SAMN38508060	Sau131	2911487	3	Human
Staphylococcus aureus	GCA_035462835.1	SAMN38508061	Sau132	2816815	2	Human
Staphylococcus aureus	GCA_035461165.1	SAMN38508062	Sau133	2917828	2	Human
Staphylococcus aureus	GCA_035459105.1	SAMN38508063	Sau134	2890173	2	Human
Staphylococcus aureus	GCA_035457645.1	SAMN38508064	Sau136	2889282	2	Human
Staphylococcus aureus	GCA_035456285.1	SAMN38508065	Sau139	2886653	2	Human
Staphylococcus aureus	GCA_035454705.1	SAMN38508066	Sau140	2790991	1	Human
Staphylococcus aureus	GCA_035452885.1	SAMN38508067	Sau142	2816739	2	Human
Staphylococcus aureus	GCA_035450965.1	SAMN38508068	Sau143	2884661	1	Human
Staphylococcus aureus	GCA_035449105.1	SAMN38508069	Sau144	2884920	1	Human
Staphylococcus aureus	GCA_035447265.1	SAMN38508070	Sau145	2867873	1	Human
Staphylococcus aureus	GCA_035445585.1	SAMN38508071	Sau146	2839716	1	Human
Staphylococcus aureus	GCA_035444265.1	SAMN38508072	Sau147	3003206	2	Human
Staphylococcus aureus	GCA_035442765.1	SAMN38508073	Sau148	2855307	2	Human
Staphylococcus aureus	GCA_035439265.1	SAMN38508074	Sau155	2908805	1	Human
Staphylococcus aureus	GCA_035441005.1	SAMN38508075	Sau167	2876434	2	Human
Staphylococcus aureus	GCA_035553615.1	SAMN38507999	Sau18	2878207	2	Human
Staphylococcus aureus	GCA_035543415.1	SAMN38508000	Sau19	2886910	4	Human
Staphylococcus aureus	GCA_035567715.1	SAMN38507990	Sau2	2872363	2	Human
Staphylococcus aureus	GCA_035552455.1	SAMN38508001	Sau20	2868256	1	Human
Staphylococcus aureus	GCA_035542055.1	SAMN38508002	Sau21	2841843	1	Human
Staphylococcus aureus	GCA_035551115.1	SAMN38508003	Sau22	2820879	3	Human
Staphylococcus aureus	GCA_035540595.1	SAMN38508004	Sau26	2925858	1	Human
Staphylococcus aureus	GCA_035549795.1	SAMN38508005	Sau27	2824991	2	Human
Staphylococcus aureus	GCA_035539395.1	SAMN38508006	Sau28	2879486	3	Human
Staphylococcus aureus	GCA_035566075.1	SAMN38507991	Sau3	2808047	2	Human
Staphylococcus aureus	GCA_035548275.1	SAMN38508007	Sau30	3002119	1	Human
Staphylococcus aureus	GCA_035547075.1	SAMN38508008	Sau34	2895991	2	Human
Staphylococcus aureus	GCA_035545695.1	SAMN38508009	Sau36	2970571	2	Human
Staphylococcus aureus	GCA_035538115.1	SAMN38508010	Sau37	2768925	2	Human
Staphylococcus aureus	GCA_035536755.1	SAMN38508011	Sau38	2798910	1	Human
Staphylococcus aureus	GCA_035544535.1	SAMN38508012	Sau39	2912760	1	Human
Staphylococcus aureus	GCA_035564255.1	SAMN38507992	Sau4	3007891	4	Human
Staphylococcus aureus	GCA_035535455.1	SAMN38508013	Sau40	2886856	1	Human
Staphylococcus aureus	GCA_035534195.1	SAMN38508014	Sau41	2801960	2	Human
Staphylococcus aureus	GCA_035532875.1	SAMN38508015	Sau42	2815574	2	Human
Staphylococcus aureus	GCA_035531695.1	SAMN38508016	Sau43	2865364	2	Human
Staphylococcus aureus	GCA_035530355.1	SAMN38508017	Sau44	2841600	1	Human
Staphylococcus aureus	GCA_035528735.1	SAMN38508018	Sau49	2872544	2	Human
Staphylococcus aureus	GCA_035527055.1	SAMN38508019	Sau50	2812187	2	Human
Staphylococcus aureus	GCA_035525515.1	SAMN38508020	Sau52	2887932	2	Human
Staphylococcus aureus	GCA_035523975.1	SAMN38508021	Sau59	2812244	2	Human
Staphylococcus aureus	GCA_035562915.1	SAMN38507993	Sau6	2926418	2	Human
Staphylococcus aureus	GCA_035523775.1	SAMN38508022	Sau60	2841390	1	Human
Staphylococcus aureus	GCA_035523755.1	SAMN38508025	Sau64	2980397	5	Human
Staphylococcus aureus	GCA_035523655.1	SAMN38508026	Sau68	2885021	1	Human
Staphylococcus aureus	GCA_035523595.1	SAMN38508027	Sau69	2957370	2	Human
Staphylococcus aureus	GCA_035561195.1	SAMN38507994	Sau7	2953134	4	Human
Staphylococcus aureus	GCA_035522795.1	SAMN38508028	Sau70	3070629	1	Human
Staphylococcus aureus	GCA_035522755.1	SAMN38508029	Sau71	3070829	1	Human
Staphylococcus aureus	GCA_035522375.1	SAMN38508030	Sau74	3048866	1	Human
Staphylococcus aureus	GCA_035521895.1	SAMN38508031	Sau78	2895063	2	Human
Staphylococcus aureus	GCA_035521615.1	SAMN38508033	Sau81	2893487	1	Human
Staphylococcus aureus	GCA_035519895.1	SAMN38508034	Sau83	2873250	1	Human
Staphylococcus aureus	GCA_035517675.1	SAMN38508035	Sau84	3039333	1	Human
Staphylococcus aureus	GCA_035515175.1	SAMN38508036	Sau85	2816806	2	Human
Staphylococcus aureus	GCA_035512915.1	SAMN38508037	Sau86	2924373	3	Human
Staphylococcus aureus	GCA_035510495.1	SAMN38508038	Sau87	2940678	2	Human
Staphylococcus aureus	GCA_035508035.1	SAMN38508039	Sau88	2927295	1	Human
Staphylococcus aureus	GCA_035559575.1	SAMN38507995	Sau9	3071551	1	Human
Staphylococcus aureus	GCA_035505875.1	SAMN38508040	Sau92	2813556	2	Human
Staphylococcus aureus	GCA_035503155.1	SAMN38508041	Sau97	2884455	1	Human
Staphylococcus aureus	GCA_035500655.1	SAMN38508042	Sau98	2814553	1	Human
Staphylococcus aureus	GCA_021491835.1	SAMN24648091	SAUR_BFS11	2807449	1	Human
Staphylococcus aureus	GCA_021491895.1	SAMN24648092	SAUR_BFS12	2731384	1	Human
Staphylococcus aureus	GCA_021491735.1	SAMN24648095	SAUR_BFS16	2782265	1	Human
Staphylococcus aureus	GCA_021491775.1	SAMN24648089	SAUR_BFS2	2828753	1	Human
Staphylococcus aureus	GCA_021491715.1	SAMN24648098	SAUR_BFS62	2782272	1	Human
Staphylococcus aureus	GCA_020177155.3	SAMN21591357	SauR3	2848519	4	Human
Staphylococcus aureus	GCA_009914455.1	SAMN13025165	SAW1	2832410	4	Human
Staphylococcus aureus	GCA_040047685.1	SAMN38221212	SAWL001	2764984	2	Human
Staphylococcus aureus	GCA_019915405.1	SAMN20982456	SCAID OTT1-2021 (597/2)	2771008	2	Human
Staphylococcus aureus	GCA_024734775.1	SAMN30333622	SCAID OTT1-2022 (150)	2781669	1	Human
Staphylococcus aureus	GCA_019915425.1	SAMN20982455	SCAID WND1-2021 (598)	2889511	1	Human
Staphylococcus aureus	GCA_002202075.1	SAMN07212543	Seattle 1945/G477	2806349	2	Human
Staphylococcus aureus	GCA_002202095.1	SAMN07212544	Seattle 1945/G478	2819703	2	Human
Staphylococcus aureus	GCA_019738975.1	SAMN20550080	SQL1	2906887	3	Human
Staphylococcus aureus	GCA_018336535.1	SAMN13875135	SR130	2838668	2	Human
Staphylococcus aureus	GCA_010669265.1	SAMN13008646	SR153	2940975	4	Human
Staphylococcus aureus	GCA_018336515.1	SAMN13875136	SR231	2929593	2	Human
Staphylococcus aureus	GCA_001986135.1	SAMN06277866	SR434	2839706	5	Human
Staphylococcus aureus	GCA_001611405.1	SAMN04166246	ST20130938	2746875	2	Human
Staphylococcus aureus	GCA_001611425.1	SAMN04166389	ST20130939	2746829	2	Human
Staphylococcus aureus	GCA_001611325.1	SAMN04166494	ST20130940	2700362	2	Human
Staphylococcus aureus	GCA_001611345.1	SAMN04166543	ST20130941	2678881	1	Human
Staphylococcus aureus	GCA_001611365.1	SAMN04166544	ST20130942	2767129	2	Human
Staphylococcus aureus	GCA_001611385.1	SAMN04166545	ST20130943	2767197	2	Human
Staphylococcus aureus	GCA_009728755.1	SAMN10250996	ST20130944	2897766	2	Human
Staphylococcus aureus	GCA_009728775.1	SAMN10251108	ST20130945	2856204	2	Human
Staphylococcus aureus	GCA_947034825.1	SAMEA110339937	ST20190863	2918353	1	Human
Staphylococcus aureus	GCA_003010475.1	SAMN08634544	ST2594/004	2809023	11	Human
Staphylococcus aureus	GCA_018987365.1	SAMN19700552	ST59	2789576	1	Human
Staphylococcus aureus	GCA_003111725.1	SAMN08999370	SVH7513	2945766	3	Human
Staphylococcus aureus	GCA_022385275.1	SAMN24425091	SYN	2752978	2	Human
Staphylococcus aureus	GCA_001018685.2	SAMN03255444	TCH 959	2811767	1	Human
Staphylococcus aureus	GCA_022870625.1	SAMN16710839	TCH32767	2832381	1	Human
Staphylococcus aureus	GCA_025259685.1	SAMN16710840	TCH32929	2873962	1	Human
Staphylococcus aureus	GCA_003031285.1	SAMN07684573	TF3198	2804030	2	Human
Staphylococcus aureus	GCA_019669165.1	SAMD00269942	THI2018-120	2857437	2	Human
Staphylococcus aureus	GCA_013394425.1	SAMD00212273	TPS3156	2877470	2	Human
Staphylococcus aureus	GCA_020887155.1	SAMD00407004	TPS5614	2832400	1	Human
Staphylococcus aureus	GCA_020887215.1	SAMD00407005	TPS6281	2819716	2	Human
Staphylococcus aureus	GCA_040931985.1	SAMN42227007	TUM20816	2865069	2	Human
Staphylococcus aureus	GCA_045346175.1	SAMN40554524	TUM20816	2868797	2	Human
Staphylococcus aureus	GCA_040931975.1	SAMN42227008	TUM20817	2868358	3	Human
Staphylococcus aureus	GCA_045346275.1	SAMN40554525	TUM20817	2855230	2	Human
Staphylococcus aureus	GCA_040931965.1	SAMN42227009	TUM20818	2832719	2	Human
Staphylococcus aureus	GCA_045346335.1	SAMN40554526	TUM20818	2829281	3	Human
Staphylococcus aureus	GCA_040931955.1	SAMN42227010	TUM20819	2861324	2	Human
Staphylococcus aureus	GCA_040931945.1	SAMN42227011	TUM20820	2839977	2	Human
Staphylococcus aureus	GCA_045346405.1	SAMN40554528	TUM20820	2840184	2	Human
Staphylococcus aureus	GCA_040931935.1	SAMN42227012	TUM20823	2832732	2	Human
Staphylococcus aureus	GCA_045346515.1	SAMN40554529	TUM20823	2832963	2	Human
Staphylococcus aureus	GCA_040931925.1	SAMN42227013	TUM20825	2903499	2	Human
Staphylococcus aureus	GCA_045346525.1	SAMN40554530	TUM20825	2903258	2	Human
Staphylococcus aureus	GCA_040931915.1	SAMN42227014	TUM20888	2911381	2	Human
Staphylococcus aureus	GCA_045346615.1	SAMN40554531	TUM20888	2911426	2	Human
Staphylococcus aureus	GCA_040931905.1	SAMN42227015	TUM20913	2905017	2	Human
Staphylococcus aureus	GCA_045346645.1	SAMN40554532	TUM20913	2905133	2	Human
Staphylococcus aureus	GCA_040931895.1	SAMN42227016	TUM20914	2903098	3	Human
Staphylococcus aureus	GCA_045346715.1	SAMN40554533	TUM20914	2885403	2	Human
Staphylococcus aureus	GCA_040931885.1	SAMN42227017	TUM20915	2890203	2	Human
Staphylococcus aureus	GCA_045346765.1	SAMN40554534	TUM20915	2908033	2	Human
Staphylococcus aureus	GCA_040931875.1	SAMN42227018	TUM20926	2840455	2	Human
Staphylococcus aureus	GCA_045346835.1	SAMN40554535	TUM20926	2840691	2	Human
Staphylococcus aureus	GCA_040931865.1	SAMN42227019	TUM20929	2811910	1	Human
Staphylococcus aureus	GCA_045346865.1	SAMN40554536	TUM20929	2812079	1	Human
Staphylococcus aureus	GCA_045346955.1	SAMN40554537	TUM20963	2856571	1	Human
Staphylococcus aureus	GCA_040931845.1	SAMN42227021	TUM20967	2903202	2	Human
Staphylococcus aureus	GCA_045347025.1	SAMN40554538	TUM20967	2882390	2	Human
Staphylococcus aureus	GCA_040931795.1	SAMN42227026	TUM22457	2947156	2	Human
Staphylococcus aureus	GCA_045347315.1	SAMN40554543	TUM22457	2947344	2	Human
Staphylococcus aureus	GCA_040931785.1	SAMN42227027	TUM22458	2947155	2	Human
Staphylococcus aureus	GCA_045347385.1	SAMN40554544	TUM22458	2947293	2	Human
Staphylococcus aureus	GCA_040931775.1	SAMN42227028	TUM22698	2925504	1	Human
Staphylococcus aureus	GCA_045347455.1	SAMN40554545	TUM22698	2925191	1	Human
Staphylococcus aureus	GCA_040931765.1	SAMN42227029	TUM22699	2925101	1	Human
Staphylococcus aureus	GCA_045347525.1	SAMN40554546	TUM22699	2933075	2	Human
Staphylococcus aureus	GCA_040931755.1	SAMN42227030	TUM22701	2986322	3	Human
Staphylococcus aureus	GCA_045347575.1	SAMN40554547	TUM22701	3000438	2	Human
Staphylococcus aureus	GCA_038025155.1	SAMN40554548	TUM22702	2976734	3	Human
Staphylococcus aureus	GCA_040931745.1	SAMN42227031	TUM22702	2982731	3	Human
Staphylococcus aureus	GCA_038024755.1	SAMN40554549	TUM22705	2784767	1	Human
Staphylococcus aureus	GCA_040931735.1	SAMN42227032	TUM22705	2784704	1	Human
Staphylococcus aureus	GCA_038024745.1	SAMN40554550	TUM22707	2791788	1	Human
Staphylococcus aureus	GCA_040931725.1	SAMN42227033	TUM22707	2785792	1	Human
Staphylococcus aureus	GCA_038025015.1	SAMN40554551	TUM22721	2863104	3	Human
Staphylococcus aureus	GCA_040931715.1	SAMN42227034	TUM22721	2862905	3	Human
Staphylococcus aureus	GCA_038024985.1	SAMN40554552	TUM22723	2838054	2	Human
Staphylococcus aureus	GCA_040931705.1	SAMN42227035	TUM22723	2842958	3	Human
Staphylococcus aureus	GCA_038024735.1	SAMN40554553	TUM22730	2803378	2	Human
Staphylococcus aureus	GCA_038024725.1	SAMN40554554	TUM22741	2879544	2	Human
Staphylococcus aureus	GCA_040931695.1	SAMN42227037	TUM22741	2879364	2	Human
Staphylococcus aureus	GCA_038024715.1	SAMN40554555	TUM22744	2883827	2	Human
Staphylococcus aureus	GCA_038024705.1	SAMN40554556	TUM22749	2878122	2	Human
Staphylococcus aureus	GCA_038024695.1	SAMN40554557	TUM22750	2840397	2	Human
Staphylococcus aureus	GCA_040931685.1	SAMN42227040	TUM22750	2861560	2	Human
Staphylococcus aureus	GCA_003945405.1	SAMD00148192	TUM9458	2963259	1	Human
Staphylococcus aureus	GCA_003945425.1	SAMD00148193	TUM9463	3066291	1	Human
Staphylococcus aureus	GCA_000695875.1	SAMN02777327	UA-S391_USA300	2872916	1	Human
Staphylococcus aureus	GCA_001975045.1	SAMN06046106	UCI 28/ST5	2862577	2	Human
Staphylococcus aureus	GCA_001975005.1	SAMN06046111	UCI62	2927237	2	Human
Staphylococcus aureus	GCA_020003145.1	SAMN19812812	UMCG578	2875562	3	Human
Staphylococcus aureus	GCA_024612055.1	SAMN24919645	UMCG579	2741379	1	Human
Staphylococcus aureus	GCA_030758795.1	SAMN36911160	UNC_SA3	2783589	2	Human
Staphylococcus aureus	GCA_030758895.1	SAMN36911161	UNC_SA38	2800736	2	Human
Staphylococcus aureus	GCA_030758915.1	SAMN36911162	UNC_SA44	2776792	2	Human
Staphylococcus aureus	GCA_030758875.1	SAMN36911163	UNC_SA48	2718855	1	Human
Staphylococcus aureus	GCA_030758835.1	SAMN36911164	UNC_SA54	2838931	3	Human
Staphylococcus aureus	GCA_030758855.1	SAMN36911165	UNC_SA55	2880646	2	Human
Staphylococcus aureus	GCA_030758815.1	SAMN36911166	UNC_SA56	2863416	1	Human
Staphylococcus aureus	GCA_021172945.1	SAMN23701155	UNC_SaCF07	2814225	2	Human
Staphylococcus aureus	GCA_021172925.1	SAMN23701156	UNC_SaCF11	2906470	3	Human
Staphylococcus aureus	GCA_021172905.1	SAMN23701157	UNC_SaCF13	2780115	1	Human
Staphylococcus aureus	GCA_021172885.1	SAMN23701158	UNC_SaCF18	2938416	2	Human
Staphylococcus aureus	GCA_021172865.1	SAMN23701159	UNC_SaCF30	2771283	2	Human
Staphylococcus aureus	GCA_021172825.1	SAMN23701160	UNC_SaCF35	2854518	1	Human
Staphylococcus aureus	GCA_021172845.1	SAMN23701161	UNC_SaCF36	2758520	2	Human
Staphylococcus aureus	GCA_009912595.1	SAMN11175623	UP_1033	2847876	1	Human
Staphylococcus aureus	GCA_009912375.1	SAMN11175624	UP_1073	2768621	2	Human
Staphylococcus aureus	GCA_009913115.1	SAMN11175590	UP_1097	2804489	1	Human
Staphylococcus aureus	GCA_009913175.1	SAMN11175591	UP_1106	2846956	2	Human
Staphylococcus aureus	GCA_009912455.1	SAMN11175625	UP_1108	2672314	1	Human
Staphylococcus aureus	GCA_009912535.1	SAMN11175626	UP_1150	2790390	1	Human
Staphylococcus aureus	GCA_009912495.1	SAMN11175627	UP_1186	2776423	1	Human
Staphylococcus aureus	GCA_009912095.1	SAMN11175628	UP_1209	2690371	1	Human
Staphylococcus aureus	GCA_009912355.1	SAMN11175629	UP_1239	2765676	2	Human
Staphylococcus aureus	GCA_009912195.1	SAMN11175630	UP_1278	2825117	4	Human
Staphylococcus aureus	GCA_009912335.1	SAMN11175631	UP_1313	2734199	1	Human
Staphylococcus aureus	GCA_009913155.1	SAMN11175592	UP_1322	2881240	2	Human
Staphylococcus aureus	GCA_009912475.1	SAMN11175632	UP_1352	2948281	1	Human
Staphylococcus aureus	GCA_009911965.1	SAMN11175633	UP_1395	2791374	2	Human
Staphylococcus aureus	GCA_009913095.1	SAMN11175593	UP_1405	2887396	2	Human
Staphylococcus aureus	GCA_009911855.1	SAMN11175634	UP_1433	2771208	3	Human
Staphylococcus aureus	GCA_009912895.1	SAMN11175594	UP_1435	2932277	3	Human
Staphylococcus aureus	GCA_009913195.1	SAMN11175595	UP_1442	2871741	1	Human
Staphylococcus aureus	GCA_009912435.1	SAMN11175635	UP_1452	2949972	1	Human
Staphylococcus aureus	GCA_009912415.1	SAMN11175636	UP_1484	2712116	2	Human
Staphylococcus aureus	GCA_009912015.1	SAMN11175637	UP_1500	2736829	2	Human
Staphylococcus aureus	GCA_009911815.1	SAMN11175638	UP_1522	2779342	2	Human
Staphylococcus aureus	GCA_009913135.1	SAMN11175596	UP_1525	2890732	2	Human
Staphylococcus aureus	GCA_009912295.1	SAMN11175639	UP_1539	2746804	1	Human
Staphylococcus aureus	GCA_009912155.1	SAMN11175640	UP_1559	2883314	1	Human
Staphylococcus aureus	GCA_009912035.1	SAMN11175641	UP_1572	2858867	1	Human
Staphylococcus aureus	GCA_009937785.1	SAMN11175642	UP_1591	2904316	2	Human
Staphylococcus aureus	GCA_009912055.1	SAMN11175643	UP_1612	2720671	2	Human
Staphylococcus aureus	GCA_009911835.1	SAMN11175644	UP_1632	2806864	1	Human
Staphylococcus aureus	GCA_009912075.1	SAMN11175645	UP_1654	2892590	2	Human
Staphylococcus aureus	GCA_009912795.1	SAMN11175598	UP_248	2933430	1	Human
Staphylococcus aureus	GCA_009913035.1	SAMN11175599	UP_274	2785722	2	Human
Staphylococcus aureus	GCA_009913055.1	SAMN11175600	UP_296	2819269	1	Human
Staphylococcus aureus	GCA_009913075.1	SAMN11175601	UP_322	2821898	1	Human
Staphylococcus aureus	GCA_009913215.1	SAMN11175602	UP_338	2814235	1	Human
Staphylococcus aureus	GCA_009912815.1	SAMN11175603	UP_378	2752372	1	Human
Staphylococcus aureus	GCA_009912915.1	SAMN11175604	UP_403	2778350	2	Human
Staphylococcus aureus	GCA_009912975.1	SAMN11175587	UP_419	2825436	2	Human
Staphylococcus aureus	GCA_009912955.1	SAMN11175605	UP_426	2842294	1	Human
Staphylococcus aureus	GCA_009912835.1	SAMN11175606	UP_462	2848793	1	Human
Staphylococcus aureus	GCA_009912635.1	SAMN11175607	UP_490	2706366	1	Human
Staphylococcus aureus	GCA_009912755.1	SAMN11175608	UP_522	2799474	2	Human
Staphylococcus aureus	GCA_009912935.1	SAMN11175609	UP_551	2840057	1	Human
Staphylococcus aureus	GCA_009912875.1	SAMN11175610	UP_591	2741175	2	Human
Staphylococcus aureus	GCA_009912855.1	SAMN11175611	UP_620	2800216	2	Human
Staphylococcus aureus	GCA_009912775.1	SAMN11175612	UP_644	2756718	2	Human
Staphylococcus aureus	GCA_009912735.1	SAMN11175613	UP_678	2823974	2	Human
Staphylococcus aureus	GCA_009912695.1	SAMN11175614	UP_719	2786310	2	Human
Staphylococcus aureus	GCA_009912675.1	SAMN11175615	UP_764	2819041	1	Human
Staphylococcus aureus	GCA_009912995.1	SAMN11175588	UP_774	2824060	1	Human
Staphylococcus aureus	GCA_009912115.1	SAMN11175616	UP_794	2760735	1	Human
Staphylococcus aureus	GCA_009912715.1	SAMN11175617	UP_818	2896381	1	Human
Staphylococcus aureus	GCA_009912615.1	SAMN11175618	UP_830	2747791	1	Human
Staphylococcus aureus	GCA_009913015.1	SAMN11175589	UP_844	2897814	2	Human
Staphylococcus aureus	GCA_009912555.1	SAMN11175619	UP_883	2791750	2	Human
Staphylococcus aureus	GCA_009912255.1	SAMN11175620	UP_926	2785465	2	Human
Staphylococcus aureus	GCA_009911895.1	SAMN11175621	UP_967	2803947	1	Human
Staphylococcus aureus	GCA_009912655.1	SAMN11175622	UP_996	2758428	3	Human
Staphylococcus aureus	GCA_003991015.1	SAMN09220587	USA 100/30-47	2788097	2	Human
Staphylococcus aureus	GCA_022226995.1	SAMN25144899	USA300	2833317	3	Human
Staphylococcus aureus	GCA_001183705.3	SAMN03787328	USA300_2014.C01	2948297	3	Human
Staphylococcus aureus	GCA_001183725.2	SAMN03787340	USA300_2014.C02	2929153	3	Human
Staphylococcus aureus	GCA_003595365.1	SAMN04497595	USA300-SUR1	2935151	3	Human
Staphylococcus aureus	GCA_002000585.1	SAMN04497604	USA300-SUR10	2953985	5	Human
Staphylococcus aureus	GCA_002000605.1	SAMN04497605	USA300-SUR11	2953985	5	Human
Staphylococcus aureus	GCA_002000625.1	SAMN04497606	USA300-SUR12	2903423	2	Human
Staphylococcus aureus	GCA_002000645.1	SAMN04497607	USA300-SUR13	2949913	3	Human
Staphylococcus aureus	GCA_002000665.1	SAMN04497608	USA300-SUR14	2950020	3	Human
Staphylococcus aureus	GCA_002000685.1	SAMN04497609	USA300-SUR15	2985088	5	Human
Staphylococcus aureus	GCA_002000705.1	SAMN04497610	USA300-SUR16	2950020	3	Human
Staphylococcus aureus	GCA_002000725.1	SAMN04497611	USA300-SUR17	2950019	3	Human
Staphylococcus aureus	GCA_002000745.1	SAMN04497612	USA300-SUR18	2950020	3	Human
Staphylococcus aureus	GCA_002000765.1	SAMN04497613	USA300-SUR19	2950021	3	Human
Staphylococcus aureus	GCA_003595385.1	SAMN04497596	USA300-SUR2	2935151	3	Human
Staphylococcus aureus	GCA_002000785.1	SAMN04497614	USA300-SUR20	2945638	3	Human
Staphylococcus aureus	GCA_002000805.1	SAMN04497615	USA300-SUR21	2949913	3	Human
Staphylococcus aureus	GCA_002000825.1	SAMN04497616	USA300-SUR22	2945637	3	Human
Staphylococcus aureus	GCA_002000845.1	SAMN04497617	USA300-SUR23	2945637	3	Human
Staphylococcus aureus	GCA_002000865.1	SAMN04497618	USA300-SUR24	2985088	5	Human
Staphylococcus aureus	GCA_003595405.1	SAMN04497597	USA300-SUR3	2949899	3	Human
Staphylococcus aureus	GCA_003595425.1	SAMN04497598	USA300-SUR4	2953985	5	Human
Staphylococcus aureus	GCA_003595445.1	SAMN04497599	USA300-SUR5	2953985	5	Human
Staphylococcus aureus	GCA_003595465.1	SAMN04497600	USA300-SUR6	2949912	3	Human
Staphylococcus aureus	GCA_003595485.1	SAMN04497601	USA300-SUR7	2948930	3	Human
Staphylococcus aureus	GCA_003595505.1	SAMN04497602	USA300-SUR8	2953985	5	Human
Staphylococcus aureus	GCA_002000565.1	SAMN04497603	USA300-SUR9	2953985	5	Human
Staphylococcus aureus	GCA_002795285.1	SAMN05864218	USA400-0051	2832530	2	Human
Staphylococcus aureus	GCA_022226975.1	SAMN25144898	USA600	2700946	1	Human
Staphylococcus aureus	GCA_001580515.1	SAMN04254471	UTSW MRSA 55	3039792	5	Human
Staphylococcus aureus	GCA_001046095.2	SAMN02743812	V2200	2874372	2	Human
Staphylococcus aureus	GCA_001641025.1	SAMN04219577	V521	3114278	2	Human
Staphylococcus aureus	GCA_001641045.1	SAMN04219581	V605	3132482	2	Human
Staphylococcus aureus	GCA_019334585.1	SAMN20227817	V8	2835652	1	Human
Staphylococcus aureus	GCA_004153365.1	SAMN10868425	VB31683	2841049	1	Human
Staphylococcus aureus	GCA_004153345.1	SAMN10868410	VB9352	2866554	1	Human
Staphylococcus aureus	GCA_008330045.1	SAMN11431687	VGC1	2889504	3	Human
Staphylococcus aureus	GCA_022691345.1	SAMN26026632	VMRSA-WC052	2918291	3	Human
Staphylococcus aureus	GCA_022691325.1	SAMN26026633	VMRSA-WC062	2922786	2	Human
Staphylococcus aureus	GCA_022693325.1	SAMN26026634	VMRSA-WC071	2922615	2	Human
Staphylococcus aureus	GCA_022693305.1	SAMN26026635	VMRSA-WC081	2920075	2	Human
Staphylococcus aureus	GCA_022693285.1	SAMN26026636	VMRSA-WC082	2924145	2	Human
Staphylococcus aureus	GCA_022693265.1	SAMN26026637	VMRSA-WC083	2923261	3	Human
Staphylococcus aureus	GCA_022693245.1	SAMN26026638	VMRSA-WC102	2922171	3	Human
Staphylococcus aureus	GCA_022693185.1	SAMN26026641	VMRSA-WC121	2923332	2	Human
Staphylococcus aureus	GCA_022693165.1	SAMN26026642	VMRSA-WC123	2922894	2	Human
Staphylococcus aureus	GCA_022693225.1	SAMN26026639	VRMSSA-WC111	2897139	2	Human
Staphylococcus aureus	GCA_022693205.1	SAMN26026640	VRMSSA-WC113	2896630	2	Human
Staphylococcus aureus	GCA_029011215.1	SAMN33275458	VSI56	2716118	2	Human
Staphylococcus aureus	GCA_022699245.1	SAMN26754767	WA121-2010_15611	2911979	3	Human
Staphylococcus aureus	GCA_022699285.1	SAMN26754980	WA121-2021_15363	2875541	2	Human
Staphylococcus aureus	GCA_022699265.1	SAMN26754981	WA121-2021_16354	2911855	3	Human
Staphylococcus aureus	GCA_003394105.1	SAMN03799496	WCH-SK2	2914635	1	Human
Staphylococcus aureus	GCA_004785995.1	SAMN11360115	WCUH29	2909934	1	Human
Staphylococcus aureus	GCA_016496025.1	SAMN15854353	WH39	2893747	2	Human
Staphylococcus aureus	GCA_015244035.1	SAMN15887715	WH52	2842754	1	Human
Staphylococcus aureus	GCA_013467165.1	SAMN14986023	WKZ-1	2853017	1	Human
Staphylococcus aureus	GCA_013467405.1	SAMN14986024	WKZ-2	2877266	1	Human
Staphylococcus aureus	GCA_015290965.1	SAMN16574825	WMC_NY	2826257	1	Human
Staphylococcus aureus	GCA_000709475.1	SAMN02693431	XN108	3052055	1	Human
Staphylococcus aureus	GCA_001444345.1	SAMN04253017	XQ	2803594	1	Human
Staphylococcus aureus	GCA_001640885.1	SAMN03742530	ZJ5499	2848095	1	Human
Staphylococcus aureus	GCA_009684655.1	SAMN13011721	ZY05	2848476	2	Human
Staphylococcus aureus	GCA_013003945.1	SAMN14667806	HL20709	2860303	1	Human
Staphylococcus aureus	GCA_019551415.1	SAMN17301238	HL20835	2937977	2	Human
Staphylococcus aureus	GCA_041222725.1	SAMN43030374	GIMC7004:SaO-15	2791438	1	Human
Staphylococcus aureus	GCA_900092595.1	SAMEA4072170	Sa_Newman_UoM	2878896	1	Human
Staphylococcus aureus	GCA_900129335.1	SAMEA17757418	Clinical isolate	2821874	2	Human
Staphylococcus aureus	GCA_900323905.1	SAMEA104667425	24117-WT	2730986	1	Human
Staphylococcus aureus	GCA_900323925.1	SAMEA104667422	1549-WT	2730154	1	Human
Staphylococcus aureus	GCA_900323955.1	SAMEA104667424	1549-REV	2730181	1	Human
Staphylococcus aureus	GCA_900323965.1	SAMEA104667423	1549-SCV	2730180	1	Human
Staphylococcus aureus	GCA_900324045.1	SAMEA104667427	24117-REV	2730983	1	Human
Staphylococcus aureus	GCA_900324065.1	SAMEA104667426	24117-SCV	2730984	1	Human
Staphylococcus aureus	GCA_900324205.1	SAMEA104710485	1_1439	2895866	2	Human
Staphylococcus aureus	GCA_900324215.1	SAMEA104710487	3_LA_115	2891669	1	Human
Staphylococcus aureus	GCA_900324225.1	SAMEA104710491	7_4623	2879411	1	Human
Staphylococcus aureus	GCA_900324235.1	SAMEA104710489	5_3949	2959092	1	Human
Staphylococcus aureus	GCA_900324245.1	SAMEA104710492	8_LA_272	2891536	1	Human
Staphylococcus aureus	GCA_900324255.1	SAMEA104710486	2_LA_86	2857311	1	Human
Staphylococcus aureus	GCA_900324265.1	SAMEA104710493	9_LA_281	2906460	1	Human
Staphylococcus aureus	GCA_900324275.1	SAMEA104710490	6_LA_232	2843512	1	Human
Staphylococcus aureus	GCA_900324285.1	SAMEA104710488	4_LA_208	2789928	1	Human
Staphylococcus aureus	GCA_900324295.1	SAMEA104710500	16_LA_309	2866864	1	Human
Staphylococcus aureus	GCA_900324305.1	SAMEA104710497	13_LA_301	2854964	1	Human
Staphylococcus aureus	GCA_900324315.1	SAMEA104710496	12_LA_293	2910878	1	Human
Staphylococcus aureus	GCA_900324325.1	SAMEA104710498	14_5418	2868774	1	Human
Staphylococcus aureus	GCA_900324335.1	SAMEA104710499	15_LA_305	2871094	1	Human
Staphylococcus aureus	GCA_900324345.1	SAMEA104710501	17_LA_343	2922778	1	Human
Staphylococcus aureus	GCA_900324355.1	SAMEA104710494	10_5235	2811691	1	Human
Staphylococcus aureus	GCA_900324365.1	SAMEA104710503	19_LA_388	2862001	1	Human
Staphylococcus aureus	GCA_900324385.1	SAMEA104710504	20_LA_415	2904888	1	Human
Staphylococcus aureus	GCA_900324405.1	SAMEA104710505	21_LA_436	2897874	1	Human
Staphylococcus aureus	GCA_900324415.1	SAMEA104710506	22_LA_562	2875548	1	Human
Staphylococcus aureus	GCA_900607285.1	SAMEA104317636	BPH3244	2936184	1	Human
Staphylococcus aureus	GCA_900607295.1	SAMEA104317472	BPH2869	2980212	1	Human
Staphylococcus aureus	GCA_903932605.1	SAMEA6377380	HU-14	2972382	1	Human
Staphylococcus aureus	GCA_964057045.1	SAMEA115526702	H2_22S00625-1	2927893	1	Human
Staphylococcus aureus	GCA_964057085.1	SAMEA115526708	H3_23S01314-1	2859908	1	Human
Staphylococcus aureus	GCA_964057125.1	SAMEA115526707	H2_22S00635-1	2859893	1	Human
Staphylococcus aureus	GCA_045791695.1	SAMN23928014	0.0066_IIV_ST239	3010529	1	Human
Staphylococcus aureus	GCA_045788545.1	SAMN23928031	0.1239_III_ST239	2928924	3	Human
Staphylococcus aureus	GCA_045678805.1	SAMN23928029	0.1345_II_ST5	2924803	2	Human
Staphylococcus aureus	GCA_045679535.1	SAMN23928028	0073_III_ST239	3097524	2	Human
Staphylococcus aureus	GCA_045788775.1	SAMN23928026	0104_III_ST239	3000320	2	Human
Staphylococcus aureus	GCA_045789595.1	SAMN23928024	0220_II_ST5	2925060	2	Human
Staphylococcus aureus	GCA_045789615.1	SAMN23928022	0242_IV_ST30	2823959	2	Human
Staphylococcus aureus	GCA_045789625.1	SAMN23928021	0308_IA_ST247	2970532	2	Human
Staphylococcus aureus	GCA_045790325.1	SAMN23928019	3045_IIV_ST8	2891143	1	Human
Staphylococcus aureus	GCA_045790345.1	SAMN23928017	3144_IIV_ST8	3034723	2	Human
Staphylococcus aureus	GCA_045791595.1	SAMN23928016	3488_VV_ ST8	2991655	2	Human
Staphylococcus aureus	GCA_045791675.1	SAMN23928015	3581_IA_ST247	2915542	2	Human
Staphylococcus aureus	GCA_045678785.1	SAMN23928032	3594_II_ST36	3025477	2	Human
Staphylococcus aureus	GCA_045788755.1	SAMN23928030	3596_II_ST8	2949700	1	Human
Staphylococcus aureus	GCA_045788765.1	SAMN23928027	E1038_IIV_ST8	3000321	2	Human
Staphylococcus aureus	GCA_045789585.1	SAMN23928025	E1139_IV_ST45	2951883	2	Human
Staphylococcus aureus	GCA_045789605.1	SAMN23928023	E1174_IV_ST22	2963331	2	Human
Staphylococcus aureus	GCA_045789635.1	SAMN23928020	E1202_II_ST496	3012079	2	Human
Staphylococcus aureus	GCA_045790335.1	SAMN23928018	M03/0073_III_ST239	2965103	2	Human
Staphylococcus aureus	GCA_029633425.2	SAMN32610452	IB010	2510852	2	Human
Staphylococcus aureus	GCA_900635905.1	SAMEA3251419	NCTC13616	2832348	1	Human
Staphylococcus aureus	GCA_022682325.1	SAMN26688415	697R	2797399	1	Human
Staphylococcus aureus	GCA_000769575.1	SAMN03144721	Gv69	3046210	1	Human
Staphylococcus aureus	GCA_001515765.1	SAMN03835494	HC1335	2976370	1	Human
Staphylococcus aureus	GCA_001515745.1	SAMN03835492	HC1340	3046545	1	Human
Staphylococcus aureus	GCA_041714665.1	SAMN41326866	C62	2884808	1	Human
Staphylococcus aureus	GCA_041714675.1	SAMN41326870	C92	2730436	3	Human
Staphylococcus aureus	GCA_041734765.1	SAMN41326868	C96	2803312	2	Human
Staphylococcus aureus	GCA_024741715.1	SAMN30370425	01-RR-86	2761509	1	Animals
Staphylococcus aureus	GCA_024741535.1	SAMN30370434	03-RR-88	2799824	1	Animals
Staphylococcus aureus	GCA_024741695.1	SAMN30370426	05-RR-90	2839114	2	Animals
Staphylococcus aureus	GCA_024741515.1	SAMN30370435	07-G-D	2774349	1	Animals
Staphylococcus aureus	GCA_024741675.1	SAMN30370427	08-G-E	2753055	1	Animals
Staphylococcus aureus	GCA_024741655.1	SAMN30370428	09-G-F	2810912	1	Animals
Staphylococcus aureus	GCA_024741495.1	SAMN30370436	12-G-51	2744047	1	Animals
Staphylococcus aureus	GCA_024741635.1	SAMN30370429	13-G-52	2744994	2	Animals
Staphylococcus aureus	GCA_024741475.1	SAMN30370437	15-G-54	2715650	1	Animals
Staphylococcus aureus	GCA_024741615.1	SAMN30370430	17-H-61	2748600	1	Animals
Staphylococcus aureus	GCA_024741455.1	SAMN30370438	18-H-62	2719797	1	Animals
Staphylococcus aureus	GCA_024741435.1	SAMN30370439	26-G-G	2791680	1	Animals
Staphylococcus aureus	GCA_024741775.1	SAMN30370422	27-G-H	2734532	1	Animals
Staphylococcus aureus	GCA_024741415.1	SAMN30370440	28-G-I	2749407	1	Animals
Staphylococcus aureus	GCA_024741595.1	SAMN30370431	29-P-01	2771147	1	Animals
Staphylococcus aureus	GCA_024741395.1	SAMN30370441	30-P-10	2787288	1	Animals
Staphylococcus aureus	GCA_024741375.1	SAMN30370442	32-T-13	2772452	1	Animals
Staphylococcus aureus	GCA_024741355.1	SAMN30370443	39-B-49	2762112	1	Animals
Staphylococcus aureus	GCA_024741575.1	SAMN30370432	40-B-50	2832694	3	Animals
Staphylococcus aureus	GCA_024741755.1	SAMN30370423	Ma2/A14043	2858729	1	Animals
Staphylococcus aureus	GCA_024741735.1	SAMN30370424	16CS0209	2769676	1	Animals
Staphylococcus aureus	GCA_024741555.1	SAMN30370433	16CS0212	2822037	1	Animals
Staphylococcus aureus	GCA_023571465.1	SAMN28467499	V40	2795779	1	Animals
Staphylococcus aureus	GCA_000746505.1	SAMN03290990	2395 USA500	2988052	2	NA
Staphylococcus aureus	GCA_003194025.1	SAMN04901605	AR_0215	2937397	2	NA
Staphylococcus aureus	GCA_003193725.1	SAMN04901606	AR_0216	2951261	3	NA
Staphylococcus aureus	GCA_003193705.1	SAMN04901609	AR_0219	2903540	2	NA
Staphylococcus aureus	GCA_003203675.1	SAMN04901610	AR_0220	2855408	2	NA
Staphylococcus aureus	GCA_003203655.1	SAMN04901612	AR_0222	2719487	2	NA
Staphylococcus aureus	GCA_003193685.1	SAMN04901613	AR_0223	2875335	2	NA
Staphylococcus aureus	GCA_003193965.1	SAMN04901615	AR_0225	2924940	2	NA
Staphylococcus aureus	GCA_003203595.1	SAMN04901616	AR_0226	2907673	2	NA
Staphylococcus aureus	GCA_003203635.1	SAMN04901618	AR_0228	2922761	3	NA
Staphylococcus aureus	GCA_003193885.1	SAMN07291560	AR_0467	2937877	2	NA
Staphylococcus aureus	GCA_003203615.1	SAMN07291561	AR_0468	2938529	2	NA
Staphylococcus aureus	GCA_003194005.1	SAMN07291562	AR_0469	2884520	2	NA
Staphylococcus aureus	GCA_003193745.1	SAMN07291563	AR_0470	2963657	1	NA
Staphylococcus aureus	GCA_003193765.1	SAMN07291564	AR_0471	2833993	3	NA
Staphylococcus aureus	GCA_003193665.1	SAMN07291565	AR_0472	2836912	2	NA
Staphylococcus aureus	GCA_003193785.1	SAMN07291566	AR_0473	2834434	1	NA
Staphylococcus aureus	GCA_003330905.1	SAMN07291567	AR_474	2936935	2	NA
Staphylococcus aureus	GCA_003288395.1	SAMN07291568	AR_475	2817435	2	NA
Staphylococcus aureus	GCA_003073715.1	SAMN07291554	AR461	2909586	1	NA
Staphylococcus aureus	GCA_003073775.1	SAMN07291555	AR462	2777202	2	NA
Staphylococcus aureus	GCA_003073755.1	SAMN07291557	AR464	2814047	2	NA
Staphylococcus aureus	GCA_003073655.1	SAMN07291558	AR465	2938533	2	NA
Staphylococcus aureus	GCA_003073635.1	SAMN07291559	AR466	2810799	2	NA
Staphylococcus aureus	GCA_006094915.1	SAMN10739543	ATCC 12600	2782561	2	NA
Staphylococcus aureus	GCA_016727585.1	SAMN16357255	FDAARGOS_1086	2776467	2	NA
Staphylococcus aureus	GCA_016889945.1	SAMN16357387	FDAARGOS_1245	2888765	2	NA
[truncated: 941 more rows]
